# Supplementary material for: The distinctive roles played by the superoxide dismutases of the extremophile Acinetobactersp. Ver3
Source: Sci Rep. 2022 Mar 12;12:4321. doi: 10.1038/s41598-022-08052-z (PMC8918354; doi:10.1038/s41598-022-08052-z)
Supplement: Supplementary file 2 — Supplementary Information 2. [file 41598_2022_8052_MOESM2_ESM.xlsx]

## Sheet: BLASTp FeMnSODs
Local protein BLAST for Acinetobacter Fe/MnSODs
Query ID	Subject ID	Acinetobacter species	Strain	% Identity	Alignment Length	Mismatches	Gap Opens	Q. Start	Q. End	S.Start	S. End	E-value	Bit Score	Coverage	SOD type
ABO12765.2	BAN87036.1	Acinetobacter baumannii	strain NCGM 237	100.00	208	0	0	1	208	12	219	2e-151	426	100	Fe
ABO12765.2	WP_000208082.1	Acinetobacter baumannii	strain Aba	100.00	208	0	0	1	208	1	208	2e-151	426	100	Fe
ABO12765.2	SQI52016.1	Acinetobacter baumannii	strain NCTC13421	100.00	208	0	0	1	208	1	208	2e-151	426	100	Fe
ABO12765.2	SBS21302.1	Acinetobacter baumannii	strain BAL062	100.00	208	0	0	1	208	1	208	2e-151	426	100	Fe
ABO12765.2	QGX48722.1	Acinetobacter baumannii	strain ATCC 19606	100.00	208	0	0	1	208	1	208	2e-151	426	100	Fe
ABO12765.2	QGW11162.1	Acinetobacter baumannii	strain XL380	100.00	208	0	0	1	208	1	208	2e-151	426	100	Fe
ABO12765.2	QGA44793.1	Acinetobacter nosocomialis	strain AC1530	100.00	208	0	0	1	208	1	208	2e-151	426	100	Fe
ABO12765.2	QFZ57948.1	Acinetobacter baumannii	strain ABCR01	100.00	208	0	0	1	208	1	208	2e-151	426	100	Fe
ABO12765.2	QFY68223.1	Acinetobacter baumannii	strain 7835	100.00	208	0	0	1	208	1	208	2e-151	426	100	Fe
ABO12765.2	QFX73300.1	Acinetobacter baumannii	strain 6507	100.00	208	0	0	1	208	1	208	2e-151	426	100	Fe
ABO12765.2	QFH46141.1	Acinetobacter baumannii	strain E47	100.00	208	0	0	1	208	1	208	2e-151	426	100	Fe
ABO12765.2	QEY30506.1	Acinetobacter baumannii	strain C25	100.00	208	0	0	1	208	1	208	2e-151	426	100	Fe
ABO12765.2	QEY05014.1	Acinetobacter baumannii	strain CAM180-1	100.00	208	0	0	1	208	1	208	2e-151	426	100	Fe
ABO12765.2	QER74685.1	Acinetobacter baumannii	strain K09-14	100.00	208	0	0	1	208	1	208	2e-151	426	100	Fe
ABO12765.2	QER34668.1	Acinetobacter baumannii	strain AB043	100.00	208	0	0	1	208	1	208	2e-151	426	100	Fe
ABO12765.2	QEK73804.1	Acinetobacter baumannii	strain 11A1314CRGN089	100.00	208	0	0	1	208	1	208	2e-151	426	100	Fe
ABO12765.2	QEK70184.1	Acinetobacter baumannii	strain N13-03449	100.00	208	0	0	1	208	1	208	2e-151	426	100	Fe
ABO12765.2	QEK66569.1	Acinetobacter baumannii	strain 11A1213CRGN064	100.00	208	0	0	1	208	1	208	2e-151	426	100	Fe
ABO12765.2	QEI76962.1	Acinetobacter baumannii	strain PG20180064	100.00	208	0	0	1	208	1	208	2e-151	426	100	Fe
ABO12765.2	QEE58091.1	Acinetobacter baumannii	strain ATCC BAA-1790	100.00	208	0	0	1	208	1	208	2e-151	426	100	Fe
ABO12765.2	QDR94575.1	Acinetobacter baumannii	strain MDR-CQ	100.00	208	0	0	1	208	1	208	2e-151	426	100	Fe
ABO12765.2	QDE16146.1	Acinetobacter baumannii	strain 11W359501	100.00	208	0	0	1	208	1	208	2e-151	426	100	Fe
ABO12765.2	QCT15307.1	Acinetobacter baumannii	strain PB364	100.00	208	0	0	1	208	1	208	2e-151	426	100	Fe
ABO12765.2	QCP44948.1	Acinetobacter baumannii	strain VB35575	100.00	208	0	0	1	208	1	208	2e-151	426	100	Fe
ABO12765.2	QCP43008.1	Acinetobacter baumannii	strain VB33071	100.00	208	0	0	1	208	1	208	2e-151	426	100	Fe
ABO12765.2	QCP39699.1	Acinetobacter baumannii	strain SP304	100.00	208	0	0	1	208	1	208	2e-151	426	100	Fe
ABO12765.2	QCP31777.1	Acinetobacter baumannii	strain VB16141	100.00	208	0	0	1	208	1	208	2e-151	426	100	Fe
ABO12765.2	QCP26092.1	Acinetobacter baumannii	strain VB35435	100.00	208	0	0	1	208	1	208	2e-151	426	100	Fe
ABO12765.2	QCP22539.1	Acinetobacter baumannii	strain VB35179	100.00	208	0	0	1	208	1	208	2e-151	426	100	Fe
ABO12765.2	QCP19889.1	Acinetobacter baumannii	strain VB1190	100.00	208	0	0	1	208	1	208	2e-151	426	100	Fe
ABO12765.2	QCP15164.1	Acinetobacter baumannii	strain VB958	100.00	208	0	0	1	208	1	208	2e-151	426	100	Fe
ABO12765.2	QBY13089.1	Acinetobacter baumannii	strain CIAT758	100.00	208	0	0	1	208	1	208	2e-151	426	100	Fe
ABO12765.2	QBR80784.1	Acinetobacter baumannii	strain EH	100.00	208	0	0	1	208	1	208	2e-151	426	100	Fe
ABO12765.2	QBR77036.1	Acinetobacter baumannii	strain EC	100.00	208	0	0	1	208	1	208	2e-151	426	100	Fe
ABO12765.2	QBC48176.1	Acinetobacter baumannii	strain NCIMB 8209	100.00	208	0	0	1	208	1	208	2e-151	426	100	Fe
ABO12765.2	QBA04841.1	Acinetobacter baumannii	strain MDR-UNC	100.00	208	0	0	1	208	1	208	2e-151	426	100	Fe
ABO12765.2	QAS46238.1	Acinetobacter baumannii	strain 11A1213CRGN008	100.00	208	0	0	1	208	1	208	2e-151	426	100	Fe
ABO12765.2	QAS42630.1	Acinetobacter baumannii	strain 11A1213CRGN055	100.00	208	0	0	1	208	1	208	2e-151	426	100	Fe
ABO12765.2	QAS39010.1	Acinetobacter baumannii	strain 11A14CRGN003	100.00	208	0	0	1	208	1	208	2e-151	426	100	Fe
ABO12765.2	QAS32576.1	Acinetobacter baumannii	strain 11A1314CRGN088	100.00	208	0	0	1	208	1	208	2e-151	426	100	Fe
ABO12765.2	QAB39849.1	Acinetobacter baumannii	strain A52	100.00	208	0	0	1	208	1	208	2e-151	426	100	Fe
ABO12765.2	QCO78119.1	Acinetobacter baumannii	strain TG29392	100.00	208	0	0	1	208	1	208	2e-151	426	100	Fe
ABO12765.2	QCO81905.1	Acinetobacter baumannii	strain TG22182	100.00	208	0	0	1	208	1	208	2e-151	426	100	Fe
ABO12765.2	QCD23405.1	Acinetobacter baumannii	strain TG31302	100.00	208	0	0	1	208	1	208	2e-151	426	100	Fe
ABO12765.2	QCH36127.1	Acinetobacter baumannii	strain TG22627	100.00	208	0	0	1	208	1	208	2e-151	426	100	Fe
ABO12765.2	QCH32390.1	Acinetobacter baumannii	strain TG22653	100.00	208	0	0	1	208	1	208	2e-151	426	100	Fe
ABO12765.2	QCD19639.1	Acinetobacter baumannii	strain TG31986	100.00	208	0	0	1	208	1	208	2e-151	426	100	Fe
ABO12765.2	AZK40814.1	Acinetobacter baumannii	strain 09A16CRGN003B	100.00	208	0	0	1	208	1	208	2e-151	426	100	Fe
ABO12765.2	AYY88350.1	Acinetobacter baumannii	strain MRSN15313	100.00	208	0	0	1	208	1	208	2e-151	426	100	Fe
ABO12765.2	AYY53530.1	Acinetobacter baumannii	strain FDAARGOS_533	100.00	208	0	0	1	208	1	208	2e-151	426	100	Fe
ABO12765.2	AYX96332.1	Acinetobacter sp.	strain FDAARGOS_493	100.00	208	0	0	1	208	1	208	2e-151	426	100	Fe
ABO12765.2	AYX91550.1	Acinetobacter sp.	strain FDAARGOS_494	100.00	208	0	0	1	208	1	208	2e-151	426	100	Fe
ABO12765.2	AYY17939.1	Acinetobacter sp.	strain FDAARGOS_560	100.00	208	0	0	1	208	1	208	2e-151	426	100	Fe
ABO12765.2	QBF36189.1	Acinetobacter baumannii	strain VB31459	100.00	208	0	0	1	208	1	208	2e-151	426	100	Fe
ABO12765.2	AYC01193.1	Acinetobacter baumannii	strain XH906	100.00	208	0	0	1	208	1	208	2e-151	426	100	Fe
ABO12765.2	AVI39039.1	Acinetobacter baumannii	strain AR_0052	100.00	208	0	0	1	208	1	208	2e-151	426	100	Fe
ABO12765.2	AXX54938.1	Acinetobacter baumannii	strain 5845	100.00	208	0	0	1	208	1	208	2e-151	426	100	Fe
ABO12765.2	AXX53800.1	Acinetobacter baumannii	strain 9102	100.00	208	0	0	1	208	1	208	2e-151	426	100	Fe
ABO12765.2	AXX47977.1	Acinetobacter baumannii	strain 10042	100.00	208	0	0	1	208	1	208	2e-151	426	100	Fe
ABO12765.2	AXX44474.1	Acinetobacter baumannii	strain 10324	100.00	208	0	0	1	208	1	208	2e-151	426	100	Fe
ABO12765.2	AXX43135.1	Acinetobacter baumannii	strain 9201	100.00	208	0	0	1	208	1	208	2e-151	426	100	Fe
ABO12765.2	AXW90440.1	Acinetobacter baumannii	strain 7847	100.00	208	0	0	1	208	1	208	2e-151	426	100	Fe
ABO12765.2	AVI33302.1	Acinetobacter baumannii	strain AR_0070	100.00	208	0	0	1	208	1	208	2e-151	426	100	Fe
ABO12765.2	ASO70642.1	Acinetobacter baumannii	strain 7804	100.00	208	0	0	1	208	1	208	2e-151	426	100	Fe
ABO12765.2	AZB88332.1	Acinetobacter baumannii	strain 2008S11-069	100.00	208	0	0	1	208	1	208	2e-151	426	100	Fe
ABO12765.2	AXG85755.1	Acinetobacter baumannii	strain 810CP	100.00	208	0	0	1	208	1	208	2e-151	426	100	Fe
ABO12765.2	AWW76860.1	Acinetobacter baumannii	strain XH731	100.00	208	0	0	1	208	1	208	2e-151	426	100	Fe
ABO12765.2	AWW80518.1	Acinetobacter baumannii	strain XH386	100.00	208	0	0	1	208	1	208	2e-151	426	100	Fe
ABO12765.2	AWO14735.1	Acinetobacter baumannii	strain DA33098	100.00	208	0	0	1	208	1	208	2e-151	426	100	Fe
ABO12765.2	AVN06245.1	Acinetobacter baumannii	strain AR_0056	100.00	208	0	0	1	208	1	208	2e-151	426	100	Fe
ABO12765.2	AVP35144.1	Acinetobacter baumannii	strain DS002	100.00	208	0	0	1	208	1	208	2e-151	426	100	Fe
ABO12765.2	AVO89477.1	Acinetobacter baumannii	strain AR_0101	100.00	208	0	0	1	208	1	208	2e-151	426	100	Fe
ABO12765.2	AVO87378.1	Acinetobacter baumannii	strain AR_0102	100.00	208	0	0	1	208	1	208	2e-151	426	100	Fe
ABO12765.2	AVN15140.1	Acinetobacter baumannii	strain WCHAB005078	100.00	208	0	0	1	208	1	208	2e-151	426	100	Fe
ABO12765.2	AVN24198.1	Acinetobacter baumannii	strain AR_0083	100.00	208	0	0	1	208	1	208	2e-151	426	100	Fe
ABO12765.2	AVE89680.1	Acinetobacter baumannii	strain WCHAB005133	100.00	208	0	0	1	208	1	208	2e-151	426	100	Fe
ABO12765.2	AVF09238.1	Acinetobacter baumannii	strain AR_0078	100.00	208	0	0	1	208	1	208	2e-151	426	100	Fe
ABO12765.2	AVE56110.1	Acinetobacter baumannii	strain AR_0063	100.00	208	0	0	1	208	1	208	2e-151	426	100	Fe
ABO12765.2	AUT38025.1	Acinetobacter baumannii	strain ABNIH28	100.00	208	0	0	1	208	1	208	2e-151	426	100	Fe
ABO12765.2	AUG11806.1	Acinetobacter baumannii	strain SMC_Paed_Ab_BL01	100.00	208	0	0	1	208	1	208	2e-151	426	100	Fe
ABO12765.2	ATY43524.1	Acinetobacter baumannii	strain AB307-0294	100.00	208	0	0	1	208	1	208	2e-151	426	100	Fe
ABO12765.2	QBB76700.1	Acinetobacter baumannii	strain VB23193	100.00	208	0	0	1	208	1	208	2e-151	426	100	Fe
ABO12765.2	ATU52023.1	Acinetobacter baumannii	strain Ab4653	100.00	208	0	0	1	208	1	208	2e-151	426	100	Fe
ABO12765.2	ATU55742.1	Acinetobacter baumannii	strain Ab4568	100.00	208	0	0	1	208	1	208	2e-151	426	100	Fe
ABO12765.2	ATU48409.1	Acinetobacter baumannii	strain Ab4977	100.00	208	0	0	1	208	1	208	2e-151	426	100	Fe
ABO12765.2	ATU23877.1	Acinetobacter baumannii	strain AYP-A2	100.00	208	0	0	1	208	1	208	2e-151	426	100	Fe
ABO12765.2	ATR87268.1	Acinetobacter baumannii	strain AbPK1	100.00	208	0	0	1	208	1	208	2e-151	426	100	Fe
ABO12765.2	ATP86466.1	Acinetobacter baumannii	strain A388	100.00	208	0	0	1	208	1	208	2e-151	426	100	Fe
ABO12765.2	ASF78053.1	Acinetobacter baumannii	strain A85	100.00	208	0	0	1	208	1	208	2e-151	426	100	Fe
ABO12765.2	ARN30132.1	Acinetobacter baumannii	strain Ab736	100.00	208	0	0	1	208	1	208	2e-151	426	100	Fe
ABO12765.2	ARG07315.1	Acinetobacter baumannii	strain SSMA17	100.00	208	0	0	1	208	1	208	2e-151	426	100	Fe
ABO12765.2	ARF97954.1	Acinetobacter baumannii	strain SSA12	100.00	208	0	0	1	208	1	208	2e-151	426	100	Fe
ABO12765.2	ARG01447.1	Acinetobacter baumannii	strain SAA14	100.00	208	0	0	1	208	1	208	2e-151	426	100	Fe
ABO12765.2	ARG32530.1	Acinetobacter baumannii	strain USA15	100.00	208	0	0	1	208	1	208	2e-151	426	100	Fe
ABO12765.2	ARG25930.1	Acinetobacter baumannii	strain SSA6	100.00	208	0	0	1	208	1	208	2e-151	426	100	Fe
ABO12765.2	ARG27662.1	Acinetobacter baumannii	strain USA2	100.00	208	0	0	1	208	1	208	2e-151	426	100	Fe
ABO12765.2	ARF94175.1	Acinetobacter baumannii	strain 15A5	100.00	208	0	0	1	208	1	208	2e-151	426	100	Fe
ABO12765.2	ARG21358.1	Acinetobacter baumannii	strain 15A34	100.00	208	0	0	1	208	1	208	2e-151	426	100	Fe
ABO12765.2	ARG14245.1	Acinetobacter baumannii	strain CBA7	100.00	208	0	0	1	208	1	208	2e-151	426	100	Fe
ABO12765.2	ARG08409.1	Acinetobacter baumannii	strain JBA13	100.00	208	0	0	1	208	1	208	2e-151	426	100	Fe
ABO12765.2	AQU57946.1	Acinetobacter baumannii	strain AB34299	100.00	208	0	0	1	208	1	208	2e-151	426	100	Fe
ABO12765.2	APX47873.1	Acinetobacter baumannii	strain AB042	100.00	208	0	0	1	208	1	208	2e-151	426	100	Fe
ABO12765.2	APQ92232.1	Acinetobacter baumannii	strain CMC-CR-MDR-Ab66	100.00	208	0	0	1	208	1	208	2e-151	426	100	Fe
ABO12765.2	APQ88460.1	Acinetobacter baumannii	strain CMC-MDR-Ab59	100.00	208	0	0	1	208	1	208	2e-151	426	100	Fe
ABO12765.2	APQ84602.1	Acinetobacter baumannii	strain CMC-CR-MDR-Ab4	100.00	208	0	0	1	208	1	208	2e-151	426	100	Fe
ABO12765.2	APO59950.1	Acinetobacter baumannii	strain LAC4	100.00	208	0	0	1	208	1	208	2e-151	426	100	Fe
ABO12765.2	APM48230.1	Acinetobacter baumannii	strain XDR-BJ83	100.00	208	0	0	1	208	1	208	2e-151	426	100	Fe
ABO12765.2	APJ18725.1	Acinetobacter baumannii	strain AF-401	100.00	208	0	0	1	208	1	208	2e-151	426	100	Fe
ABO12765.2	APJ22571.1	Acinetobacter baumannii	strain AF-673	100.00	208	0	0	1	208	1	208	2e-151	426	100	Fe
ABO12765.2	APF42961.1	Acinetobacter baumannii	strain HRAB-85	100.00	208	0	0	1	208	1	208	2e-151	426	100	Fe
ABO12765.2	AOX97613.1	Acinetobacter baumannii	strain KAB08	100.00	208	0	0	1	208	1	208	2e-151	426	100	Fe
ABO12765.2	AOX93686.1	Acinetobacter baumannii	strain KAB07	100.00	208	0	0	1	208	1	208	2e-151	426	100	Fe
ABO12765.2	AOX89835.1	Acinetobacter baumannii	strain KAB06	100.00	208	0	0	1	208	1	208	2e-151	426	100	Fe
ABO12765.2	AOX85980.1	Acinetobacter baumannii	strain KAB05	100.00	208	0	0	1	208	1	208	2e-151	426	100	Fe
ABO12765.2	AOX80687.1	Acinetobacter baumannii	strain KAB04	100.00	208	0	0	1	208	1	208	2e-151	426	100	Fe
ABO12765.2	AOX78334.1	Acinetobacter baumannii	strain KAB03	100.00	208	0	0	1	208	1	208	2e-151	426	100	Fe
ABO12765.2	AOX74325.1	Acinetobacter baumannii	strain KAB02	100.00	208	0	0	1	208	1	208	2e-151	426	100	Fe
ABO12765.2	AOX70580.1	Acinetobacter baumannii	strain KAB01	100.00	208	0	0	1	208	1	208	2e-151	426	100	Fe
ABO12765.2	AOM85283.1	Acinetobacter baumannii	strain CA-17	100.00	208	0	0	1	208	1	208	2e-151	426	100	Fe
ABO12765.2	ANC36129.1	Acinetobacter baumannii	strain 3207	100.00	208	0	0	1	208	1	208	2e-151	426	100	Fe
ABO12765.2	AMN02345.1	Acinetobacter baumannii	strain XH858	100.00	208	0	0	1	208	1	208	2e-151	426	100	Fe
ABO12765.2	AML73675.1	Acinetobacter baumannii	strain XH856	100.00	208	0	0	1	208	1	208	2e-151	426	100	Fe
ABO12765.2	AML71560.1	Acinetobacter baumannii	strain XH857	100.00	208	0	0	1	208	1	208	2e-151	426	100	Fe
ABO12765.2	AML67783.1	Acinetobacter baumannii	strain XH859	100.00	208	0	0	1	208	1	208	2e-151	426	100	Fe
ABO12765.2	AML62913.1	Acinetobacter baumannii	strain XH860	100.00	208	0	0	1	208	1	208	2e-151	426	100	Fe
ABO12765.2	AMC16209.1	Acinetobacter baumannii	strain YU-R612	100.00	208	0	0	1	208	1	208	2e-151	426	100	Fe
ABO12765.2	CUW35979.1	Acinetobacter baumannii	strain R2091	100.00	208	0	0	1	208	1	208	2e-151	426	100	Fe
ABO12765.2	ALX98740.1	Acinetobacter baumannii	strain KBN10P02143	100.00	208	0	0	1	208	1	208	2e-151	426	100	Fe
ABO12765.2	CRL95297.1	Acinetobacter baumannii	strain CIP70.10	100.00	208	0	0	1	208	1	208	2e-151	426	100	Fe
ABO12765.2	ALJ87198.1	Acinetobacter baumannii	strain D36	100.00	208	0	0	1	208	1	208	2e-151	426	100	Fe
ABO12765.2	CRX64112.1	Acinetobacter baumannii	strain R2090	100.00	208	0	0	1	208	1	208	2e-151	426	100	Fe
ABO12765.2	KMV27201.1	Acinetobacter baumannii	strain B8300	100.00	208	0	0	1	208	1	208	2e-151	426	100	Fe
ABO12765.2	AKQ26253.1	Acinetobacter baumannii	strain ATCC 17978-mff	100.00	208	0	0	1	208	1	208	2e-151	426	100	Fe
ABO12765.2	KMV06136.1	Acinetobacter baumannii	strain B8342	100.00	208	0	0	1	208	1	208	2e-151	426	100	Fe
ABO12765.2	AKA30964.1	Acinetobacter baumannii	strain AB5075-UW	100.00	208	0	0	1	208	1	208	2e-151	426	100	Fe
ABO12765.2	ANB88023.1	Acinetobacter baumannii	strain ORAB01	100.00	208	0	0	1	208	1	208	2e-151	426	100	Fe
ABO12765.2	AJF82498.1	Acinetobacter baumannii	strain A1	100.00	208	0	0	1	208	1	208	2e-151	426	100	Fe
ABO12765.2	BAP65950.1	Acinetobacter baumannii	strain IOMTU 433	100.00	208	0	0	1	208	1	208	2e-151	426	100	Fe
ABO12765.2	AJB47621.1	Acinetobacter nosocomialis	strain 6411	100.00	208	0	0	1	208	1	208	2e-151	426	100	Fe
ABO12765.2	AIY36471.1	Acinetobacter baumannii	strain LAC-4	100.00	208	0	0	1	208	1	208	2e-151	426	100	Fe
ABO12765.2	AIS07203.1	Acinetobacter baumannii	strain AbH12O-A2	100.00	208	0	0	1	208	1	208	2e-151	426	100	Fe
ABO12765.2	AIL78590.1	Acinetobacter baumannii	strain AB030	100.00	208	0	0	1	208	1	208	2e-151	426	100	Fe
ABO12765.2	AIL76398.1	Acinetobacter baumannii	strain AB031	100.00	208	0	0	1	208	1	208	2e-151	426	100	Fe
ABO12765.2	AIA51914.1	Acinetobacter baumannii	strain AC29	100.00	208	0	0	1	208	1	208	2e-151	426	100	Fe
ABO12765.2	AHB90762.1	Acinetobacter baumannii	strain ZW85-1	100.00	208	0	0	1	208	1	208	2e-151	426	100	Fe
ABO12765.2	AOP64120.1	Acinetobacter baumannii	strain DU202	100.00	208	0	0	1	208	1	208	2e-151	426	100	Fe
ABO12765.2	AGQ11132.1	Acinetobacter baumannii	strain BJAB0868	100.00	208	0	0	1	208	1	208	2e-151	426	100	Fe
ABO12765.2	AGQ07396.1	Acinetobacter baumannii	strain BJAB0715	100.00	208	0	0	1	208	1	208	2e-151	426	100	Fe
ABO12765.2	AGQ15069.1	Acinetobacter baumannii	strain BJAB07104	100.00	208	0	0	1	208	1	208	2e-151	426	100	Fe
ABO12765.2	AHX64927.1	Acinetobacter baumannii	strain AC30	100.00	208	0	0	1	208	1	208	2e-151	426	100	Fe
ABO12765.2	AFU38898.1	Acinetobacter baumannii	strain TYTH-1	100.00	208	0	0	1	208	1	208	2e-151	426	100	Fe
ABO12765.2	AEP07197.1	Acinetobacter baumannii	strain MDR-ZJ06	100.00	208	0	0	1	208	1	208	2e-151	426	100	Fe
ABO12765.2	ADX93157.1	Acinetobacter baumannii	strain TCDC-AB0715	100.00	208	0	0	1	208	1	208	2e-151	426	100	Fe
ABO12765.2	ADX03214.1	Acinetobacter baumannii	strain 1656-2	100.00	208	0	0	1	208	1	208	2e-151	426	100	Fe
ABO12765.2	AFI94791.1	Acinetobacter baumannii	strain MDR-TJ	100.00	208	0	0	1	208	1	208	2e-151	426	100	Fe
ABO12765.2	AGH36228.1	Acinetobacter baumannii	strain D1279779	100.00	208	0	0	1	208	1	208	2e-151	426	100	Fe
ABO12765.2	CAM86061.1	Acinetobacter baumannii	strain AYE	100.00	208	0	0	1	208	1	208	2e-151	426	100	Fe
ABO12765.2	ACJ42127.1	Acinetobacter baumannii	strain AB0057	100.00	208	0	0	1	208	1	208	2e-151	426	100	Fe
ABO12765.2	ACC57856.1	Acinetobacter baumannii	strain ACICU	100.00	208	0	0	1	208	1	208	2e-151	426	100	Fe
ABO12765.2	ABO12765.2	Acinetobacter baumannii	strain ATCC 17978	100.00	208	0	0	1	208	1	208	2e-151	426	100	Fe
ABO12765.2	AKQ29855.1	Acinetobacter baumannii	strain Ab04-mff	99.52	208	1	0	1	208	1	208	7e-151	425	100	Fe
ABO12765.2	WP_000208083.1	Acinetobacter pitti	strain HUMV-6483	99.52	208	1	0	1	208	1	208	8e-151	424	100	Fe
ABO12765.2	WP_000208083.1	Acinetobacter pitti	strain AB17H194	99.52	208	1	0	1	208	1	208	8e-151	424	100	Fe
ABO12765.2	QHQ33077.1	Acinetobacter pittii	strain NQ-003	99.52	208	1	0	1	208	1	208	8e-151	424	100	Fe
ABO12765.2	QEI27515.1	Acinetobacter pittii	strain AP43	99.52	208	1	0	1	208	1	208	8e-151	424	100	Fe
ABO12765.2	QEA23977.1	Acinetobacter pittii	strain C54	99.52	208	1	0	1	208	1	208	8e-151	424	100	Fe
ABO12765.2	QCR90740.1	Acinetobacter baumannii	strain P7774	99.52	208	1	0	1	208	1	208	8e-151	424	100	Fe
ABO12765.2	QCA00117.1	Acinetobacter nosocomialis	strain KAN01	99.52	208	1	0	1	208	1	208	8e-151	424	100	Fe
ABO12765.2	QBF77602.1	Acinetobacter nosocomialis	strain KAN02	99.52	208	1	0	1	208	1	208	8e-151	424	100	Fe
ABO12765.2	AZP28680.1	Acinetobacter pittii	strain ST220	99.52	208	1	0	1	208	1	208	8e-151	424	100	Fe
ABO12765.2	AZC09463.1	Acinetobacter nosocomialis	strain 2010S01-197	99.52	208	1	0	1	208	1	208	8e-151	424	100	Fe
ABO12765.2	AZC02171.1	Acinetobacter nosocomialis	strain 2010N17-248	99.52	208	1	0	1	208	1	208	8e-151	424	100	Fe
ABO12765.2	AZC07167.1	(plasmid)Acinetobacter nosocomialis	strain 2014S01-097	99.52	208	1	0	1	208	1	208	8e-151	424	100	Fe
ABO12765.2	AZC07642.1	Acinetobacter nosocomialis	strain 2012C01-137	99.52	208	1	0	1	208	1	208	8e-151	424	100	Fe
ABO12765.2	AZC04136.1	Acinetobacter nosocomialis	strain 2014N23-120	99.52	208	1	0	1	208	1	208	8e-151	424	100	Fe
ABO12765.2	AZB98365.1	Acinetobacter pittii	strain 2014N21-145	99.52	208	1	0	1	208	1	208	8e-151	424	100	Fe
ABO12765.2	AZC00281.1	Acinetobacter pittii	strain 2014S06-099	99.52	208	1	0	1	208	1	208	8e-151	424	100	Fe
ABO12765.2	AZB92343.1	Acinetobacter pittii	strain 2014N05-125	99.52	208	1	0	1	208	1	208	8e-151	424	100	Fe
ABO12765.2	AZB96403.1	Acinetobacter pittii	strain 2012N21-164	99.52	208	1	0	1	208	1	208	8e-151	424	100	Fe
ABO12765.2	AZB94525.1	Acinetobacter pittii	strain 2014S07-126	99.52	208	1	0	1	208	1	208	8e-151	424	100	Fe
ABO12765.2	AZB90330.1	Acinetobacter pittii	strain 2012N08-034	99.52	208	1	0	1	208	1	208	8e-151	424	100	Fe
ABO12765.2	AWL18625.1	Acinetobacter nosocomialis	strain NCTC 8102	99.52	208	1	0	1	208	1	208	8e-151	424	100	Fe
ABO12765.2	AVZ04222.1	Acinetobacter pittii	strain WCHAP005046	99.52	208	1	0	1	208	1	208	8e-151	424	100	Fe
ABO12765.2	AVN30524.1	Acinetobacter baumannii	strain AR_0088	99.52	208	1	0	1	208	1	208	8e-151	424	100	Fe
ABO12765.2	AVN21396.1	Acinetobacter pittii	strain WCHAP100020	99.52	208	1	0	1	208	1	208	8e-151	424	100	Fe
ABO12765.2	AVN17685.1	Acinetobacter pittii	strain WCHAP100004	99.52	208	1	0	1	208	1	208	8e-151	424	100	Fe
ABO12765.2	AVF43602.1	Acinetobacter nosocomialis	strain FDAARGOS_129	99.52	208	1	0	1	208	1	208	8e-151	424	100	Fe
ABO12765.2	AUT33700.1	Acinetobacter pittii	strain WCHAP005069	99.52	208	1	0	1	208	1	208	8e-151	424	100	Fe
ABO12765.2	AUM25596.1	Acinetobacter pittii	strain XJ88	99.52	208	1	0	1	208	1	208	8e-151	424	100	Fe
ABO12765.2	ARG34049.1	Acinetobacter baumannii	strain HWBA8	99.52	208	1	0	1	208	1	208	8e-151	424	100	Fe
ABO12765.2	ARG16381.1	Acinetobacter nosocomialis	strain SSA3	99.52	208	1	0	1	208	1	208	8e-151	424	100	Fe
ABO12765.2	AQV17244.1	Acinetobacter pittii	strain YMC20108T346	99.52	208	1	0	1	208	1	208	8e-151	424	100	Fe
ABO12765.2	AMX20141.1	Acinetobacter pittii	strain IEC338SC	99.52	208	1	0	1	208	1	208	8e-151	424	100	Fe
ABO12765.2	AMO40136.1	Acinetobacter sp.	strain DUT-2	99.52	208	1	0	1	208	1	208	8e-151	424	100	Fe
ABO12765.2	AMM30194.1	Acinetobacter pittii	strain AP_882	99.52	208	1	0	1	208	1	208	8e-151	424	100	Fe
ABO12765.2	ADY82421.1	Acinetobacter pittii	strain PHEA-2	99.52	208	1	0	1	208	1	208	8e-151	424	100	Fe
ABO12765.2	QBY90702.1	Acinetobacter baumannii	strain ACN21	99.52	208	1	0	1	208	1	208	1e-150	424	100	Fe
ABO12765.2	AJB66340.1	Acinetobacter baumannii	strain 6200	99.52	208	1	0	1	208	1	208	1e-150	424	100	Fe
ABO12765.2	QDM67362.1	Acinetobacter baumannii	strain J9	99.52	208	1	0	1	208	1	208	1e-150	424	100	Fe
ABO12765.2	ARG40555.1	Acinetobacter baumannii	strain WKA02	99.52	208	1	0	1	208	1	208	2e-150	424	100	Fe
ABO12765.2	ARD28275.1	Acinetobacter lactucae	strain OTEC-02	99.04	208	2	0	1	208	1	208	2e-150	423	100	Fe
ABO12765.2	QEH28956.1	Acinetobacter nosocomialis	strain J1A	99.04	208	2	0	1	208	1	208	4e-150	423	100	Fe
ABO12765.2	QCP65072.1	Acinetobacter nosocomialis	strain M2	99.04	208	2	0	1	208	1	208	5e-150	423	100	Fe
ABO12765.2	AXJ90028.1	Acinetobacter pittii	strain 2010C01-170	99.04	208	2	0	1	208	1	208	5e-150	423	100	Fe
ABO12765.2	WP_004700390.1	Acinetobacter seifertii	strain 1334_ABAU	98.56	208	3	0	1	208	1	208	1e-149	422	100	Fe
ABO12765.2	PJG65963.1	Acinetobacter seifertii	strain V1371	98.56	208	3	0	1	208	1	208	1e-149	422	100	Fe
ABO12765.2	PJF05509.1	Acinetobacter seifertii	strain MI30-324	98.56	208	3	0	1	208	1	208	1e-149	422	100	Fe
ABO12765.2	ONN57108.1	Acinetobacter genomosp. 33YU	strain A360	98.56	208	3	0	1	208	1	208	1e-149	422	100	Fe
ABO12765.2	ONN54462.1	Acinetobacter genomosp. 33YU	strain A362	98.56	208	3	0	1	208	1	208	1e-149	422	100	Fe
ABO12765.2	ONN50917.1	Acinetobacter genomosp. 33YU	strain A354	98.56	208	3	0	1	208	1	208	1e-149	422	100	Fe
ABO12765.2	ENU43261.1	Acinetobacter seifertii	strain NIPH 973	98.56	208	3	0	1	208	1	208	1e-149	422	100	Fe
ABO12765.2	VAX43897.1	Acinetobacter calcoaceticus	strain 2117	98.56	208	3	0	1	208	1	208	2e-149	421	100	Fe
ABO12765.2	AQZ82529.1	Acinetobacter calcoaceticus	strain CA16	98.56	208	3	0	1	208	1	208	2e-149	421	100	Fe
ABO12765.2	ADI89958.1	Acinetobacter oleivorans	strain DR1	98.56	208	3	0	1	208	1	208	2e-149	421	100	Fe
ABO12765.2	QHI29201.1	Acinetobacter haemolyticus	strain INNSZ174	97.60	208	5	0	1	208	1	208	4e-149	421	100	Fe
ABO12765.2	QHI26599.1	Acinetobacter haemolyticus	strain 2126ch	97.60	208	5	0	1	208	1	208	4e-149	421	100	Fe
ABO12765.2	QHI20211.1	Acinetobacter haemolyticus	strain AN3	97.60	208	5	0	1	208	1	208	4e-149	421	100	Fe
ABO12765.2	QHI16310.1	Acinetobacter haemolyticus	strain AN4	97.60	208	5	0	1	208	1	208	4e-149	421	100	Fe
ABO12765.2	AZN69481.1	Acinetobacter haemolyticus	strain sz1652	97.60	208	5	0	1	208	1	208	4e-149	421	100	Fe
ABO12765.2	WP_005243197.1	Acinetobacter colistiniresistens	strain NR1165	97.12	208	6	0	1	208	1	208	5e-149	420	100	Fe
ABO12765.2	ENU35953.1	Acinetobacter parvus	strain DSM 16617 = CIP 108168]	97.12	208	6	0	1	208	1	208	9e-149	419	100	Fe
ABO12765.2	ENU34715.1	Acinetobacter parvus	strain NIPH 1103	97.12	208	6	0	1	208	1	208	9e-149	419	100	Fe
ABO12765.2	QHI33048.1	Acinetobacter haemolyticus	strain 11616	97.12	208	6	0	1	208	1	208	9e-149	419	100	Fe
ABO12765.2	QER40024.1	Acinetobacter sp.	strain C16S1	97.12	208	6	0	1	208	1	208	9e-149	419	100	Fe
ABO12765.2	QBQ16622.1	Acinetobacter haemolyticus	strain TJR01	97.12	208	6	0	1	208	1	208	9e-149	419	100	Fe
ABO12765.2	ATZ66966.1	Acinetobacter haemolyticus	strain XH900	97.12	208	6	0	1	208	1	208	9e-149	419	100	Fe
ABO12765.2	APR70702.1	Acinetobacter haemolyticus	strain TJS01	97.12	208	6	0	1	208	1	208	9e-149	419	100	Fe
ABO12765.2	QHI13778.1	Acinetobacter haemolyticus	strain AN43	97.12	208	6	0	1	208	1	208	1e-148	419	100	Fe
ABO12765.2	QHI10509.1	Acinetobacter haemolyticus	strain AN59	97.12	208	6	0	1	208	1	208	1e-148	419	100	Fe
ABO12765.2	WP_004878536.1	Acinetobacter venetianus	strain VE-C3	96.63	208	7	0	1	208	1	208	1e-148	419	100	Fe
ABO12765.2	RZF51651.1	Acinetobacter halotolerans	strain JCM 31009	97.12	208	6	0	1	208	1	208	2e-148	419	100	Fe
ABO12765.2	AVZ86050.1	Acinetobacter sp.	strain WCHA45	97.12	208	6	0	1	208	1	208	2e-148	419	100	Fe
ABO12765.2	ENW03611.1	Acinetobacter beijerinckii	strain CIP 110307	97.12	208	6	0	1	208	1	208	2e-148	419	100	Fe
ABO12765.2	ENW04210.1	Acinetobacter beijerinckii	strain ANC 3835	97.12	208	6	0	1	208	1	208	2e-148	419	100	Fe
ABO12765.2	ATU45836.1	Acinetobacter junii	strain lzh-X15	96.63	208	7	0	1	208	1	208	2e-148	418	100	Fe
ABO12765.2	AWA47512.1	Acinetobacter junii	strain WCHAJ59	96.63	208	7	0	1	208	1	208	2e-148	418	100	Fe
ABO12765.2	APU49247.1	Acinetobacter junii	strain 65	96.63	208	7	0	1	208	1	208	2e-148	418	100	Fe
ABO12765.2	QHH96266.1	Acinetobacter dispersus	strain NCCP 16014	96.63	208	7	0	1	208	1	208	3e-148	418	100	Fe
ABO12765.2	QHH94657.1	Acinetobacter gyllenbergii	strain NCCP 16015	96.63	208	7	0	1	208	1	208	3e-148	418	100	Fe
ABO12765.2	PKF31885.1	Acinetobacter proteolyticus	strain 2P01AA	96.63	208	7	0	1	208	1	208	3e-148	418	100	Fe
ABO12765.2	WP_050041897.1	Acinetobacter parvus	strain CM11	96.63	208	7	0	1	208	1	208	4e-148	418	100	Fe
ABO12765.2	EPG39615.1	Acinetobacter colistiniresistens	strain NIPH 2036	96.15	208	8	0	1	208	1	208	6e-148	417	100	Fe
ABO12765.2	ENX34830.1	Acinetobacter colistiniresistens	strain NIPH 1859	96.15	208	8	0	1	208	1	208	6e-148	417	100	Fe
ABO12765.2	WP_018678632.1	Acinetobacter tjernbergiae	strain DSM 14971	94.23	208	12	0	1	208	1	208	4e-145	410	100	Fe
ABO12765.2	SDB87407.1	Acinetobacter marinus	strain ANC 3699	93.27	208	14	0	1	208	1	208	6e-143	405	100	Fe
ABO12765.2	SNX45851.1	Acinetobacter puyangensis	strain ANC 4466	92.79	208	15	0	1	208	1	208	1e-141	402	100	Fe
ABO12765.2	BBF78246.1	Acinetobacter ursingii	strain M3	91.83	208	17	0	1	208	1	208	7e-140	397	100	Fe
ABO12765.2	APV35819.1	Acinetobacter soli	strain GFJ2	90.87	208	19	0	1	208	1	208	2e-139	396	100	Fe
ABO12765.2	CAG68214.1	Acinetobacter baylyi ADP1	strain ADP1	89.90	208	21	0	1	208	1	208	1e-138	394	100	Fe
ABO12765.2	ESK52610.1	Acinetobacter brisouii	strain CIP 110357	88.94	208	23	0	1	208	1	208	8e-136	387	100	Fe
ABO12765.2	ENV46622.1	Acinetobacter brisouii	strain ANC 4119	88.94	208	23	0	1	208	1	208	8e-136	387	100	Fe
ABO12765.2	WP_005176500.1	Acinetobacter indicus	strain XG01	91.35	208	18	0	1	208	1	208	2e-132	378	100	Fe
ABO12765.2	WP_005176500.1	Acinetobacter indicus	strain XG03	91.35	208	18	0	1	208	1	208	2e-132	378	100	Fe
ABO12765.2	WP_005176500.1	Acinetobacter indicus	strain TQ04	91.35	208	18	0	1	208	1	208	2e-132	378	100	Fe
ABO12765.2	WP_005176500.1	Acinetobacter indicus	strain TQ18	91.35	208	18	0	1	208	1	208	2e-132	378	100	Fe
ABO12765.2	WP_005176500.1	Acinetobacter indicus	strain TQ23	91.35	208	18	0	1	208	1	208	2e-132	378	100	Fe
ABO12765.2	QFS16845.1	Acinetobacter indicus	strain HY20	91.35	208	18	0	1	208	1	208	2e-132	378	100	Fe
ABO12765.2	AWL28378.1	Acinetobacter defluvii	strain WCHA30	86.54	208	28	0	1	208	1	208	4e-132	377	100	Fe
ABO12765.2	WP_104988902.1	Acinetobacter indicus	strain WMB-7	90.87	208	19	0	1	208	1	208	7e-132	377	100	Fe
ABO12765.2	ANF83092.1	Acinetobacter sp.	strain NCu2D-2	90.87	208	19	0	1	208	1	208	2e-131	376	100	Fe
ABO12765.2	EZQ10255.1	Acinetobacter sp. Ver3	strain Ver3	91.35	208	18	0	1	208	1	208	3e-130	372	100	Fe
ABO12765.2	WP_005008780.1	Acinetobacter bouvetii	strain DSM 14964	91.35	208	18	0	1	208	1	208	3e-130	372	100	Fe
ABO12765.2	ENV83311.1	Acinetobacter bouvetii	strain DSM 14964 = CIP 107468	91.35	208	18	0	1	208	1	208	3e-130	372	100	Fe
ABO12765.2	QDK97166.1	Acinetobacter tandoii	strain SE63	90.38	208	20	0	1	208	1	208	8e-130	371	100	Fe
ABO12765.2	KYQ72118.1	Acinetobacter pragensis	strain ANC 4149	90.87	208	19	0	1	208	1	208	1e-129	371	100	Fe
ABO12765.2	QGR75873.1	Acinetobacter lwoffii	strain FDAARGOS_552	90.38	208	20	0	1	208	1	208	2e-129	370	100	Fe
ABO12765.2	KGH47734.1	Acinetobacter idrijaensis	strain MII	90.38	208	20	0	1	208	1	208	2e-129	370	100	Fe
ABO12765.2	EPF71528.1	Acinetobacter rudis	strain CIP 110305	90.87	208	19	0	1	208	1	208	2e-129	370	100	Fe
ABO12765.2	KAB0625874.1	Acinetobacter gandensis	strain CCUG 68482	90.87	208	19	0	1	208	1	208	2e-129	370	100	Fe
ABO12765.2	OBX28072.1	Acinetobacter gandensis	strain ANC 4275	90.87	208	19	0	1	208	1	208	2e-129	370	100	Fe
ABO12765.2	AUX87953.1	Acinetobacter sp.	strain ACNIH2	89.90	208	21	0	1	208	1	208	1e-128	368	100	Fe
ABO12765.2	QEK35150.1	Acinetobacter johnsonii	strain Acsw19	90.38	208	20	0	1	208	1	208	2e-128	368	100	Fe
ABO12765.2	QGA10705.1	Acinetobacter sp.	strain dk386	90.38	208	20	0	1	208	1	208	3e-128	367	100	Fe
ABO12765.2	BAP36017.1	Acinetobacter guillouiae	strain NBRC 110550	89.90	208	21	0	1	208	1	208	3e-128	367	100	Fe
ABO12765.2	ATZ62804.1	Acinetobacter bereziniae	strain XH901	89.90	208	21	0	1	208	1	208	5e-128	367	100	Fe
ABO12765.2	WP_010117639.1	Acinetobacter piscicola	strain LW15	89.90	208	21	0	1	208	1	208	6e-128	367	100	Fe
ABO12765.2	QBK70478.1	Acinetobacter johnsonii	strain M19	90.38	208	20	0	1	208	1	208	6e-128	367	100	Fe
ABO12765.2	AYA68166.1	Acinetobacter sp.	strain WCHA55	90.38	208	20	0	1	208	1	208	6e-128	367	100	Fe
ABO12765.2	ALV72258.1	Acinetobacter johnsonii	strain XBB1	90.38	208	20	0	1	208	1	208	6e-128	367	100	Fe
ABO12765.2	SDC38552.1	Acinetobacter kookii	strain ANC 4667	89.42	208	22	0	1	208	1	208	1e-127	366	100	Fe
ABO12765.2	ALD03142.1	Acinetobacter sp.	strain TTH0-4	89.42	208	22	0	1	208	1	208	1e-127	366	100	Fe
ABO12765.2	QGM28083.1	Acinetobacter towneri	strain 19110F47	89.42	208	22	0	1	208	1	208	1e-127	366	100	Fe
ABO12765.2	WP_005015109.1	Acinetobacter radioresistens	strain DSSKY-A-001	84.13	208	33	0	1	208	1	208	2e-127	365	100	Fe
ABO12765.2	BBL20165.1	Acinetobacter radioresistens	strain DSM 6976 = NBRC 102413 = CIP 103788	84.13	208	33	0	1	208	1	208	2e-127	365	100	Fe
ABO12765.2	QCS11767.1	Acinetobacter radioresistens	strain DD78	84.13	208	33	0	1	208	1	208	2e-127	365	100	Fe
ABO12765.2	AZN64778.1	Acinetobacter johnsonii	strain IC001	89.90	208	21	0	1	208	1	208	2e-127	365	100	Fe
ABO12765.2	AXF44943.1	Acinetobacter johnsonii	strain LXL_C1	89.90	208	21	0	1	208	1	208	3e-127	365	100	Fe
ABO12765.2	SCC71050.1	Acinetobacter albensis	strain ANC 4874	88.94	208	23	0	1	208	1	208	4e-127	365	100	Fe
ABO12765.2	AVH50739.1	Acinetobacter sp.	strain SWBY1	88.94	208	23	0	1	208	1	208	4e-127	364	100	Fe
ABO12765.2	QCO21651.1	Acinetobacter cumulans	strain WCHAc060092	88.94	208	23	0	1	208	1	208	6e-127	364	100	Fe
ABO12765.2	KAA8735483.1	Acinetobacter qingfengensis	strain CCUG 69710T	87.98	208	25	0	1	208	1	208	9e-127	363	100	Fe
ABO12765.2	OEY95872.1	Acinetobacter qingfengensis	strain ANC 4671	87.98	208	25	0	1	208	1	208	9e-127	363	100	Fe
ABO12765.2	AWV85797.1	Acinetobacter radioresistens	strain LH6	83.65	208	34	0	1	208	1	208	1e-126	363	100	Fe
ABO12765.2	WP_004782758.1	Acinetobacter variabilis	strain SCsl29	87.98	208	25	0	1	208	1	208	2e-126	363	100	Fe
ABO12765.2	AYA04398.1	Acinetobacter sp.	strain WCHAc010034	88.94	208	23	0	1	208	1	208	2e-126	363	100	Fe
ABO12765.2	AMW79401.1	Acinetobacter sp.	strain TGL-Y2	89.42	208	22	0	1	208	1	208	2e-126	363	100	Fe
ABO12765.2	ATO20956.1	Acinetobacter sp.	strain LoGeW2-3	87.50	208	26	0	1	208	1	208	2e-126	363	100	Fe
ABO12765.2	ATO18198.1	Acinetobacter sp.	strain LoGeW2-3	87.50	208	26	0	1	208	1	208	2e-126	363	100	Fe
ABO12765.2	ALH96610.1	Acinetobacter equi	strain 114	89.42	208	22	0	1	208	1	208	2e-126	362	100	Fe
ABO12765.2	WP_004810573.1	Acinetobacter schindleri	strain H3	87.50	208	26	0	1	208	1	208	3e-126	362	100	Fe
ABO12765.2	AWD71488.1	Acinetobacter schindleri	strain SGAir0122	87.50	208	26	0	1	208	1	208	3e-126	362	100	Fe
ABO12765.2	SFS31532.1	Acinetobacter bohemicus	strain ANC 5076	88.94	208	23	0	1	208	1	208	4e-126	362	100	Fe
ABO12765.2	SDX99032.1	Acinetobacter kyonggiensis	strain ANC 5109	88.94	208	23	0	1	208	1	208	4e-126	362	100	Fe
ABO12765.2	ENU20108.1	Acinetobacter bohemicus	strain ANC 3994	88.94	208	23	0	1	208	1	208	4e-126	362	100	Fe
ABO12765.2	KWQ04856.1	Acinetobacter harbinensis	strain HITLi 7	87.98	208	25	0	1	208	1	208	5e-126	362	100	Fe
ABO12765.2	ENX09370.1	Acinetobacter variabilis	strain NIPH 2171	87.50	208	26	0	1	208	1	208	6e-126	362	100	Fe
ABO12765.2	AUX89954.1	Acinetobacter sp.	strain ACNIH1	87.98	208	25	0	1	208	1	208	8e-126	361	100	Fe
ABO12765.2	RSB65749.1	Acinetobacter variabilis	strain AV_175	87.50	208	26	0	1	208	1	208	8e-126	361	100	Fe
ABO12765.2	APX62379.1	Acinetobacter schindleri	strain ACE	87.02	208	27	0	1	208	7	214	1e-125	361	100	Fe
ABO12765.2	ENV33413.1	Acinetobacter gerneri	strain DSM 14967 = CIP 107464	87.02	208	27	0	1	208	1	208	6e-124	357	100	Fe
ABO12765.2	ESK41119.1	Acinetobacter nectaris	strain CIP 110549	83.65	208	34	0	1	208	1	208	6e-122	351	100	Fe
ABO12765.2	AYO53589.1	Acinetobacter wuhouensis	strain WCHAW010062	88.46	208	24	0	1	208	1	208	9e-117	338	100	Fe
ABO12765.2	AXQ21578.1	Acinetobacter wuhouensis	strain WCHA60	88.46	208	24	0	1	208	1	208	9e-117	338	100	Fe
ABO12765.2	AXY60687.1	Acinetobacter sp.	strain WCHAc010052	87.50	208	26	0	1	208	1	208	2e-115	335	100	Fe
ABO12765.2	QFY68968.1	Acinetobacter baumannii	strain 7835	72.28	202	56	0	1	202	1	202	2e-108	317	97	Fe
ABO12765.2	AXX40204.1	Acinetobacter baumannii	strain 9201	72.28	202	56	0	1	202	1	202	2e-108	317	97	Fe
ABO12765.2	ANC35381.1	Acinetobacter baumannii	strain 3207	72.28	202	56	0	1	202	1	202	2e-108	317	97	Fe
ABO12765.2	SDC19977.1	Acinetobacter marinus	strain ANC 3699	49.75	197	95	3	6	200	5	199	1e-61	197	94	Mn
ABO12765.2	KAA8735013.1	Acinetobacter qingfengensis	strain CCUG 69710T	46.97	198	101	3	3	198	2	197	9e-61	195	94	Mn
ABO12765.2	OEY97735.1	Acinetobacter qingfengensis	strain ANC 4671	46.97	198	101	3	3	198	2	197	9e-61	195	94	Mn
ABO12765.2	QDK98238.1	Acinetobacter tandoii	strain SE63	46.94	196	100	3	5	198	4	197	6e-59	191	93	Mn
ABO12765.2	ENX34829.1	Acinetobacter colistiniresistens	strain NIPH 1859	46.70	197	99	4	5	198	4	197	1e-58	190	93	Mn
ABO12765.2	EPG39616.1	Acinetobacter colistiniresistens	strain NIPH 2036	46.70	197	99	4	5	198	4	197	2e-58	189	93	Mn
ABO12765.2	RSB58371.1	Acinetobacter variabilis	strain AV_175	45.96	198	103	3	3	198	2	197	6e-58	188	94	Mn
ABO12765.2	AYO54635.1	Acinetobacter wuhouensis	strain WCHAW010062	44.90	196	104	3	5	198	4	197	6e-58	188	93	Mn
ABO12765.2	ENX08136.1	Acinetobacter variabilis	strain NIPH 2171	45.96	198	103	3	3	198	2	197	7e-58	188	94	Mn
ABO12765.2	AXF44944.1	Acinetobacter johnsonii	strain LXL_C1	46.70	197	99	4	5	198	4	197	9e-58	188	93	Mn
ABO12765.2	WP_043971857.1	Acinetobacter colistiniresistens	strain NR1165	45.92	196	102	4	5	198	4	197	1e-57	187	93	Mn
ABO12765.2	SNX43905.1	Acinetobacter puyangensis	strain ANC 4466	45.73	199	102	4	3	198	2	197	1e-57	187	94	Mn
ABO12765.2	ESK39992.1	Acinetobacter nectaris	strain CIP 110549	46.60	191	98	3	5	193	4	192	2e-57	187	91	Mn
ABO12765.2	QHI20210.1	Acinetobacter haemolyticus	strain AN3	46.19	197	100	4	5	198	4	197	2e-57	187	93	Mn
ABO12765.2	QHH94658.1	Acinetobacter gyllenbergii	strain NCCP 16015	45.92	196	102	4	5	198	4	197	2e-57	187	93	Mn
ABO12765.2	AUX89149.1	Acinetobacter sp.	strain ACNIH1	45.45	198	104	3	3	198	2	197	3e-57	186	94	Mn
ABO12765.2	QHI29202.1	Acinetobacter haemolyticus	strain INNSZ174	46.94	196	100	4	5	198	4	197	5e-57	186	93	Mn
ABO12765.2	QHI26598.1	Acinetobacter haemolyticus	strain 2126ch	46.94	196	100	4	5	198	4	197	5e-57	186	93	Mn
ABO12765.2	QHI16311.1	Acinetobacter haemolyticus	strain AN4	46.94	196	100	4	5	198	4	197	5e-57	186	93	Mn
ABO12765.2	QBK70477.1	Acinetobacter johnsonii	strain M19	44.90	196	104	3	5	198	4	197	5e-57	186	93	Mn
ABO12765.2	ALV72259.1	Acinetobacter johnsonii	strain XBB1	44.90	196	104	3	5	198	4	197	5e-57	186	93	Mn
ABO12765.2	WP_159123257.1	Acinetobacter variabilis	strain SCsl29	45.45	198	104	3	3	198	2	197	6e-57	186	94	Mn
ABO12765.2	PKF31884.1	Acinetobacter proteolyticus	strain 2P01AA	45.41	196	103	4	5	198	4	197	9e-57	185	93	Mn
ABO12765.2	AZN69480.1	Acinetobacter haemolyticus	strain sz1652	45.69	197	101	4	5	198	4	197	1e-56	185	93	Mn
ABO12765.2	AXQ22149.1	Acinetobacter wuhouensis	strain WCHA60	44.39	196	105	3	5	198	4	197	1e-56	185	93	Mn
ABO12765.2	AUX84677.1	Acinetobacter sp.	strain ACNIH2	44.90	196	104	3	5	198	4	197	1e-56	185	93	Mn
ABO12765.2	QHI13777.1	Acinetobacter haemolyticus	strain AN43	45.92	196	102	4	5	198	4	197	2e-56	184	93	Mn
ABO12765.2	QHI10508.1	Acinetobacter haemolyticus	strain AN59	45.92	196	102	4	5	198	4	197	2e-56	184	93	Mn
ABO12765.2	QGR76213.1	Acinetobacter lwoffii	strain FDAARGOS_552	45.00	200	102	4	3	198	2	197	2e-56	184	94	Mn
ABO12765.2	QHH96267.1	Acinetobacter dispersus	strain NCCP 16014	45.92	196	102	4	5	198	4	197	2e-56	184	93	Mn
ABO12765.2	ATZ63492.1	Acinetobacter bereziniae	strain XH901	44.90	196	104	3	5	198	4	197	6e-56	183	93	Mn
ABO12765.2	QEK35151.1	Acinetobacter johnsonii	strain Acsw19	45.55	191	100	3	5	193	4	192	7e-56	183	91	Mn
ABO12765.2	KGH46437.1	Acinetobacter idrijaensis	strain MII	44.44	198	106	3	3	198	2	197	7e-56	183	94	Mn
ABO12765.2	BAP36851.1	Acinetobacter guillouiae	strain NBRC 110550	44.90	196	104	3	5	198	4	197	9e-56	182	93	Mn
ABO12765.2	ALH96295.1	Acinetobacter equi	strain 114	42.86	196	108	3	5	198	4	197	2e-55	182	93	Mn
ABO12765.2	BBF78399.1	Acinetobacter ursingii	strain M3	44.90	196	104	3	5	198	4	197	3e-55	181	93	Mn
ABO12765.2	AYA70309.1	Acinetobacter sp.	strain WCHA55	43.37	196	107	3	5	198	4	197	9e-54	177	93	Mn
ABO12765.2	APV35681.1	Acinetobacter soli	strain GFJ2	42.35	196	109	3	5	198	4	197	3e-53	176	93	Mn
ABO12765.2	SNQ28620.1	Acinetobacter Apis	strain ANC 5114	43.01	193	106	3	3	193	2	192	6e-53	175	92	Mn
ABO12765.2	CAG68883.1	Acinetobacter baylyiADP1	strain ADP1	42.21	199	111	3	5	201	4	200	4e-52	173	95	Mn
ABO12765.2	AZN64777.1	Acinetobacter johnsonii	strain IC001	42.35	196	89	3	5	198	4	177	3e-50	168	93	Mn
ABO12765.2	ENW04792.1	Acinetobacter beijerinckii	strain ANC 3835	42.08	202	105	7	4	198	25	221	8e-42	147	94	Mn
ABO12765.2	RZF49682.1	Acinetobacter halotolerans	strain JCM 31009	40.69	204	109	7	4	200	25	223	9e-42	147	95	Mn
ABO12765.2	ENW07579.1	Acinetobacter beijerinckii	strain CIP 110307	42.08	202	105	7	4	198	25	221	9e-42	147	94	Mn
ABO12765.2	AZN69362.1	Acinetobacter haemolyticus	strain sz1652	41.58	202	106	7	4	198	25	221	1e-41	147	94	Mn
ABO12765.2	ATZ67080.1	Acinetobacter haemolyticus	strain XH900	41.09	202	107	7	4	198	25	221	6e-41	145	94	Mn
ABO12765.2	APV36027.1	Acinetobacter soli	strain GFJ2	41.33	196	105	6	9	198	30	221	7e-41	145	91	Mn
ABO12765.2	QER39894.1	Acinetobacter sp.	strain C16S1	40.59	202	108	7	4	198	25	221	1e-40	144	94	Mn
ABO12765.2	APR70583.1	Acinetobacter haemolyticus	strain TJS01	40.59	202	108	7	4	198	25	221	1e-40	144	94	Mn
ABO12765.2	QBQ16492.1	Acinetobacter haemolyticus	strain TJR01	40.59	202	108	7	4	198	25	221	2e-40	144	94	Mn
ABO12765.2	QHI32916.1	Acinetobacter haemolyticus	strain 11616	40.00	205	111	7	1	198	22	221	2e-40	144	95	Mn
ABO12765.2	QHI20086.1	Acinetobacter haemolyticus	strain AN3	40.00	205	111	7	1	198	22	221	2e-40	144	95	Mn
ABO12765.2	QHI29349.1	Acinetobacter haemolyticus	strain INNSZ174	40.59	202	108	7	4	198	25	221	2e-40	144	94	Mn
ABO12765.2	QHI26457.1	Acinetobacter haemolyticus	strain 2126ch	40.59	202	108	7	4	198	25	221	2e-40	144	94	Mn
ABO12765.2	BBF78053.1	Acinetobacter ursingii	strain M3	41.03	195	107	5	9	198	30	221	3e-40	143	91	Mn
ABO12765.2	QHI13637.1	Acinetobacter haemolyticus	strain AN43	40.00	205	111	7	1	198	22	221	3e-40	143	95	Mn
ABO12765.2	QHI10369.1	Acinetobacter haemolyticus	strain AN59	40.00	205	111	7	1	198	22	221	3e-40	143	95	Mn
ABO12765.2	APU50017.1	Acinetobacter junii	strain 65	41.12	197	106	6	8	198	29	221	8e-40	142	92	Mn
ABO12765.2	AWA49454.1	Acinetobacter junii	strain WCHAJ59	39.71	209	108	7	4	198	17	221	2e-39	141	94	Mn
ABO12765.2	ATU45218.1	Acinetobacter junii	strain lzh-X15	40.82	196	106	6	9	198	30	221	2e-39	141	91	Mn
ABO12765.2	CAG67957.1	Acinetobacter baylyi ADP1	strain ADP1	39.80	196	108	6	9	198	30	221	7e-39	140	91	Mn
ABO12765.2	KAA8733930.1	Acinetobacter qingfengensis	strain CCUG 69710T	41.33	196	107	5	9	199	16	208	7e-39	139	92	Mn
ABO12765.2	OEY97517.1	Acinetobacter qingfengensis	strain ANC 4671	41.33	196	107	5	9	199	16	208	7e-39	139	92	Mn
ABO12765.2	ATZ64127.1	Acinetobacter bereziniae	strain XH901	40.00	200	106	7	9	200	29	222	3e-38	138	92	Mn
ABO12765.2	WP_008941032.1	Acinetobacter haemolyticus	strain AN4	41.09	208	108	7	1	198	22	221	4e-44	144	86	Mn

## Sheet: BLASTp CuZnSODs
Local protein BLAST for Acinetobacter CuZnSODs
query id	subject id	Acinetobacter species	strain	% identity	alignment length	mismatches	gap opens	q. start	q. end	s. start	s. end	evalue	bit score	Qcov
ABO13540.2	CAM85318.1	Acinetobacter baumannii	strain AYE	100.00	191	0	0	1	191	15	205	2e-134	382	100
ABO13540.2	SQI49252.1	Acinetobacter baumannii	strain NCTC13421	100.00	191	0	0	1	191	1	191	6e-134	380	100
ABO13540.2	QGX49365.1	Acinetobacter baumannii	strain ATCC 19606	100.00	191	0	0	1	191	1	191	6e-134	380	100
ABO13540.2	QGW11857.1	Acinetobacter baumannii	strain XL380	100.00	191	0	0	1	191	1	191	6e-134	380	100
ABO13540.2	QER35398.1	Acinetobacter baumannii	strain AB043	100.00	191	0	0	1	191	1	191	6e-134	380	100
ABO13540.2	QDM68075.1	Acinetobacter baumannii	strain J9	100.00	191	0	0	1	191	1	191	6e-134	380	100
ABO13540.2	QDE15357.1	Acinetobacter baumannii	strain 11W359501	100.00	191	0	0	1	191	1	191	6e-134	380	100
ABO13540.2	AYY87620.1	Acinetobacter baumannii	strain MRSN15313	100.00	191	0	0	1	191	1	191	6e-134	380	100
ABO13540.2	AYY54214.1	Acinetobacter baumannii	strain FDAARGOS_533	100.00	191	0	0	1	191	1	191	6e-134	380	100
ABO13540.2	AYX95438.1	Acinetobacter sp.	strain FDAARGOS_493	100.00	191	0	0	1	191	1	191	6e-134	380	100
ABO13540.2	AXX53131.1	Acinetobacter baumannii	strain 9102	100.00	191	0	0	1	191	1	191	6e-134	380	100
ABO13540.2	AXX42295.1	Acinetobacter baumannii	strain 9201	100.00	191	0	0	1	191	1	191	6e-134	380	100
ABO13540.2	AXG83571.1	Acinetobacter baumannii	strain 810CP	100.00	191	0	0	1	191	1	191	6e-134	380	100
ABO13540.2	AVO90178.1	Acinetobacter baumannii	strain AR_0101	100.00	191	0	0	1	191	1	191	6e-134	380	100
ABO13540.2	AVN15936.1	Acinetobacter baumannii	strain WCHAB005078	100.00	191	0	0	1	191	1	191	6e-134	380	100
ABO13540.2	AVN27159.1	Acinetobacter baumannii	strain AR_0083	100.00	191	0	0	1	191	1	191	6e-134	380	100
ABO13540.2	AVF06532.1	Acinetobacter baumannii	strain AR_0078	100.00	191	0	0	1	191	1	191	6e-134	380	100
ABO13540.2	AVE53289.1	Acinetobacter baumannii	strain AR_0063	100.00	191	0	0	1	191	1	191	6e-134	380	100
ABO13540.2	ATY42834.1	Acinetobacter baumannii	strain AB307-0294	100.00	191	0	0	1	191	1	191	6e-134	380	100
ABO13540.2	ATP85640.1	Acinetobacter baumannii	strain A388	100.00	191	0	0	1	191	1	191	6e-134	380	100
ABO13540.2	ASF78872.1	Acinetobacter baumannii	strain A85	100.00	191	0	0	1	191	1	191	6e-134	380	100
ABO13540.2	ARN29473.1	Acinetobacter baumannii	strain ab736	100.00	191	0	0	1	191	1	191	6e-134	380	100
ABO13540.2	ARG33247.1	Acinetobacter baumannii	strain USA15	100.00	191	0	0	1	191	1	191	6e-134	380	100
ABO13540.2	APX48626.1	Acinetobacter baumannii	strain AB042	100.00	191	0	0	1	191	1	191	6e-134	380	100
ABO13540.2	APJ17942.1	Acinetobacter baumannii	strain AF-401	100.00	191	0	0	1	191	1	191	6e-134	380	100
ABO13540.2	CUW36708.1	Acinetobacter baumannii	strain R2091	100.00	191	0	0	1	191	1	191	6e-134	380	100
ABO13540.2	CRL96017.1	Acinetobacter baumannii	strain CIP70.10	100.00	191	0	0	1	191	1	191	6e-134	380	100
ABO13540.2	ALJ86360.1	Acinetobacter baumannii	strain D36	100.00	191	0	0	1	191	1	191	6e-134	380	100
ABO13540.2	CRX63333.1	Acinetobacter baumannii	strain R2090	100.00	191	0	0	1	191	1	191	6e-134	380	100
ABO13540.2	AKQ25512.1	Acinetobacter baumannii	strain ATCC 17978-mff	100.00	191	0	0	1	191	1	191	6e-134	380	100
ABO13540.2	AKA30125.1	Acinetobacter baumannii	strain AB5075-UW	100.00	191	0	0	1	191	1	191	6e-134	380	100
ABO13540.2	AJF83275.1	Acinetobacter baumannii	strain A1	100.00	191	0	0	1	191	1	191	6e-134	380	100
ABO13540.2	AIS07987.1	Acinetobacter baumannii	strain AbH12O-A2	100.00	191	0	0	1	191	1	191	6e-134	380	100
ABO13540.2	AIL79403.1	Acinetobacter baumannii	strain AB030	100.00	191	0	0	1	191	1	191	6e-134	380	100
ABO13540.2	AGH36913.1	Acinetobacter baumannii	strain D1279779	100.00	191	0	0	1	191	1	191	6e-134	380	100
ABO13540.2	ACJ42960.1	Acinetobacter baumannii	strain AB0057	100.00	191	0	0	1	191	1	191	6e-134	380	100
ABO13540.2	ABO13540.2	Acinetobacter baumannii	strain ATCC 17978	100.00	191	0	0	1	191	1	191	6e-134	380	100
ABO13540.2	WP_001143890.1	Acinetobacter baumannii	strain =aba	99.48	191	1	0	1	191	1	191	2e-133	379	100
ABO13540.2	SBS20473.1	Acinetobacter baumannii	strain BAL062	99.48	191	1	0	1	191	1	191	2e-133	379	100
ABO13540.2	QFZ57222.1	Acinetobacter baumannii	strain ABCR01	99.48	191	1	0	1	191	1	191	2e-133	379	100
ABO13540.2	QFY67485.1	Acinetobacter baumannii	strain 7835	99.48	191	1	0	1	191	1	191	2e-133	379	100
ABO13540.2	QFX72574.1	Acinetobacter baumannii	strain 6507	99.48	191	1	0	1	191	1	191	2e-133	379	100
ABO13540.2	QFH46959.1	Acinetobacter baumannii	strain E47	99.48	191	1	0	1	191	1	191	2e-133	379	100
ABO13540.2	QEY29842.1	Acinetobacter baumannii	strain C25	99.48	191	1	0	1	191	1	191	2e-133	379	100
ABO13540.2	QEY05718.1	Acinetobacter baumannii	strain CAM180-1	99.48	191	1	0	1	191	1	191	2e-133	379	100
ABO13540.2	QER73957.1	Acinetobacter baumannii	strain K09-14	99.48	191	1	0	1	191	1	191	2e-133	379	100
ABO13540.2	QEK73126.1	Acinetobacter baumannii	strain 11A1314CRGN089	99.48	191	1	0	1	191	1	191	2e-133	379	100
ABO13540.2	QEK69506.1	Acinetobacter baumannii	strain N13-03449	99.48	191	1	0	1	191	1	191	2e-133	379	100
ABO13540.2	QEK65866.1	Acinetobacter baumannii	strain 11A1213CRGN064	99.48	191	1	0	1	191	1	191	2e-133	379	100
ABO13540.2	QEE55879.1	Acinetobacter baumannii	strain ATCC BAA-1790	99.48	191	1	0	1	191	1	191	2e-133	379	100
ABO13540.2	QDR95258.1	Acinetobacter baumannii	strain MDR-CQ	99.48	191	1	0	1	191	1	191	2e-133	379	100
ABO13540.2	QCT14573.1	Acinetobacter baumannii	strain PB364	99.48	191	1	0	1	191	1	191	2e-133	379	100
ABO13540.2	QCS03676.1	Acinetobacter baumannii	strain ACICU	99.48	191	1	0	1	191	1	191	2e-133	379	100
ABO13540.2	QCR87792.1	Acinetobacter baumannii	strain P7774	99.48	191	1	0	1	191	1	191	2e-133	379	100
ABO13540.2	QCP44233.1	Acinetobacter baumannii	strain VB35575	99.48	191	1	0	1	191	1	191	2e-133	379	100
ABO13540.2	QCP43725.1	Acinetobacter baumannii	strain VB33071	99.48	191	1	0	1	191	1	191	2e-133	379	100
ABO13540.2	QCP37167.1	Acinetobacter baumannii	strain SP304	99.48	191	1	0	1	191	1	191	2e-133	379	100
ABO13540.2	QCP32502.1	Acinetobacter baumannii	strain VB16141	99.48	191	1	0	1	191	1	191	2e-133	379	100
ABO13540.2	QCP18205.1	(plasmid)Acinetobacter baumannii	strain VB958	99.48	191	1	0	1	191	1	191	2e-133	379	100
ABO13540.2	QBY90055.1	Acinetobacter baumannii	strain ACN21	99.48	191	1	0	1	191	1	191	2e-133	379	100
ABO13540.2	QBY15869.1	Acinetobacter baumannii	strain CIAT758	99.48	191	1	0	1	191	1	191	2e-133	379	100
ABO13540.2	QBR81432.1	Acinetobacter baumannii	strain EH	99.48	191	1	0	1	191	1	191	2e-133	379	100
ABO13540.2	QBR76392.1	Acinetobacter baumannii	strain EC	99.48	191	1	0	1	191	1	191	2e-133	379	100
ABO13540.2	QBA05518.1	Acinetobacter baumannii	strain MDR-UNC	99.48	191	1	0	1	191	1	191	2e-133	379	100
ABO13540.2	QAS45560.1	Acinetobacter baumannii	strain 11A1213CRGN008	99.48	191	1	0	1	191	1	191	2e-133	379	100
ABO13540.2	QAS41952.1	Acinetobacter baumannii	strain 11A1213CRGN055	99.48	191	1	0	1	191	1	191	2e-133	379	100
ABO13540.2	QAS38330.1	Acinetobacter baumannii	strain 11A14CRGN003	99.48	191	1	0	1	191	1	191	2e-133	379	100
ABO13540.2	QAS31900.1	Acinetobacter baumannii	strain 11A1314CRGN088	99.48	191	1	0	1	191	1	191	2e-133	379	100
ABO13540.2	QAB39157.1	Acinetobacter baumannii	strain A52	99.48	191	1	0	1	191	1	191	2e-133	379	100
ABO13540.2	QCO77358.1	Acinetobacter baumannii	strain TG29392	99.48	191	1	0	1	191	1	191	2e-133	379	100
ABO13540.2	QCO81118.1	Acinetobacter baumannii	strain TG22182	99.48	191	1	0	1	191	1	191	2e-133	379	100
ABO13540.2	QCD21227.1	Acinetobacter baumannii	strain TG31302	99.48	191	1	0	1	191	1	191	2e-133	379	100
ABO13540.2	QCH35398.1	Acinetobacter baumannii	strain TG22627	99.48	191	1	0	1	191	1	191	2e-133	379	100
ABO13540.2	QCH31725.1	Acinetobacter baumannii	strain TG22653	99.48	191	1	0	1	191	1	191	2e-133	379	100
ABO13540.2	QCD17456.1	Acinetobacter baumannii	strain TG31986	99.48	191	1	0	1	191	1	191	2e-133	379	100
ABO13540.2	AZK40079.1	Acinetobacter baumannii	strain 09A16CRGN003B	99.48	191	1	0	1	191	1	191	2e-133	379	100
ABO13540.2	AYX92337.1	Acinetobacter sp.	strain FDAARGOS_494	99.48	191	1	0	1	191	1	191	2e-133	379	100
ABO13540.2	AYY18806.1	Acinetobacter sp.	strain FDAARGOS_560	99.48	191	1	0	1	191	1	191	2e-133	379	100
ABO13540.2	AYC00526.1	Acinetobacter baumannii	strain XH906	99.48	191	1	0	1	191	1	191	2e-133	379	100
ABO13540.2	AVI37570.1	Acinetobacter baumannii	strain AR_0052	99.48	191	1	0	1	191	1	191	2e-133	379	100
ABO13540.2	AXX57775.1	Acinetobacter baumannii	strain 5845	99.48	191	1	0	1	191	1	191	2e-133	379	100
ABO13540.2	AXX47239.1	Acinetobacter baumannii	strain 10042	99.48	191	1	0	1	191	1	191	2e-133	379	100
ABO13540.2	AXX45124.1	Acinetobacter baumannii	strain 10324	99.48	191	1	0	1	191	1	191	2e-133	379	100
ABO13540.2	AXW89769.1	Acinetobacter baumannii	strain 7847	99.48	191	1	0	1	191	1	191	2e-133	379	100
ABO13540.2	AVI33351.1	Acinetobacter baumannii	strain AR_0070	99.48	191	1	0	1	191	1	191	2e-133	379	100
ABO13540.2	ASO69882.1	Acinetobacter baumannii	strain 7804	99.48	191	1	0	1	191	1	191	2e-133	379	100
ABO13540.2	AZB87982.1	Acinetobacter baumannii	strain 2008S11-069	99.48	191	1	0	1	191	1	191	2e-133	379	100
ABO13540.2	AWW76182.1	Acinetobacter baumannii	strain XH731	99.48	191	1	0	1	191	1	191	2e-133	379	100
ABO13540.2	AWW79841.1	Acinetobacter baumannii	strain XH386	99.48	191	1	0	1	191	1	191	2e-133	379	100
ABO13540.2	AWO17372.1	Acinetobacter baumannii	strain DA33098	99.48	191	1	0	1	191	1	191	2e-133	379	100
ABO13540.2	AVN07015.1	Acinetobacter baumannii	strain AR_0056	99.48	191	1	0	1	191	1	191	2e-133	379	100
ABO13540.2	AVP33193.1	Acinetobacter baumannii	strain DS002	99.48	191	1	0	1	191	1	191	2e-133	379	100
ABO13540.2	AVO86635.1	Acinetobacter baumannii	strain AR_0102	99.48	191	1	0	1	191	1	191	2e-133	379	100
ABO13540.2	AVN31183.1	Acinetobacter baumannii	strain AR_0088	99.48	191	1	0	1	191	1	191	2e-133	379	100
ABO13540.2	AVE88948.1	Acinetobacter baumannii	strain WCHAB005133	99.48	191	1	0	1	191	1	191	2e-133	379	100
ABO13540.2	AUT38750.1	Acinetobacter baumannii	strain ABNIH28	99.48	191	1	0	1	191	1	191	2e-133	379	100
ABO13540.2	AUG12538.1	Acinetobacter baumannii	strain SMC_Paed_Ab_BL01	99.48	191	1	0	1	191	1	191	2e-133	379	100
ABO13540.2	QBB75993.1	Acinetobacter baumannii	strain VB23193	99.48	191	1	0	1	191	1	191	2e-133	379	100
ABO13540.2	ATU51359.1	Acinetobacter baumannii	strain Ab4653	99.48	191	1	0	1	191	1	191	2e-133	379	100
ABO13540.2	ATU54971.1	Acinetobacter baumannii	strain Ab4568	99.48	191	1	0	1	191	1	191	2e-133	379	100
ABO13540.2	ATU47685.1	Acinetobacter baumannii	strain Ab4977	99.48	191	1	0	1	191	1	191	2e-133	379	100
ABO13540.2	ATU24755.1	Acinetobacter baumannii	strain AYP-A2	99.48	191	1	0	1	191	1	191	2e-133	379	100
ABO13540.2	ATR86147.1	Acinetobacter baumannii	strain AbPK1	99.48	191	1	0	1	191	1	191	2e-133	379	100
ABO13540.2	ARG06449.1	Acinetobacter baumannii	strain SSMA17	99.48	191	1	0	1	191	1	191	2e-133	379	100
ABO13540.2	ARF97089.1	Acinetobacter baumannii	strain SSA12	99.48	191	1	0	1	191	1	191	2e-133	379	100
ABO13540.2	ARG00598.1	Acinetobacter baumannii	strain SAA14	99.48	191	1	0	1	191	1	191	2e-133	379	100
ABO13540.2	ARG39905.1	Acinetobacter baumannii	strain WKA02	99.48	191	1	0	1	191	1	191	2e-133	379	100
ABO13540.2	ARG34709.1	Acinetobacter baumannii	strain HWBA8	99.48	191	1	0	1	191	1	191	2e-133	379	100
ABO13540.2	ARG23183.1	Acinetobacter baumannii	strain SSA6	99.48	191	1	0	1	191	1	191	2e-133	379	100
ABO13540.2	ARG28343.1	Acinetobacter baumannii	strain USA2	99.48	191	1	0	1	191	1	191	2e-133	379	100
ABO13540.2	ARF93449.1	Acinetobacter baumannii	strain 15A5	99.48	191	1	0	1	191	1	191	2e-133	379	100
ABO13540.2	ARG22084.1	Acinetobacter baumannii	strain 15A34	99.48	191	1	0	1	191	1	191	2e-133	379	100
ABO13540.2	ARG12198.1	Acinetobacter baumannii	strain CBA7	99.48	191	1	0	1	191	1	191	2e-133	379	100
ABO13540.2	ARG11114.1	Acinetobacter baumannii	strain JBA13	99.48	191	1	0	1	191	1	191	2e-133	379	100
ABO13540.2	AQU57288.1	Acinetobacter baumannii	strain AB34299	99.48	191	1	0	1	191	1	191	2e-133	379	100
ABO13540.2	APQ91548.1	Acinetobacter baumannii	strain CMC-CR-MDR-Ab66	99.48	191	1	0	1	191	1	191	2e-133	379	100
ABO13540.2	APQ87775.1	Acinetobacter baumannii	strain CMC-MDR-Ab59	99.48	191	1	0	1	191	1	191	2e-133	379	100
ABO13540.2	APQ83911.1	Acinetobacter baumannii	strain CMC-CR-MDR-Ab4	99.48	191	1	0	1	191	1	191	2e-133	379	100
ABO13540.2	APO57228.1	Acinetobacter baumannii	strain LAC4	99.48	191	1	0	1	191	1	191	2e-133	379	100
ABO13540.2	APM47549.1	Acinetobacter baumannii	strain XDR-BJ83	99.48	191	1	0	1	191	1	191	2e-133	379	100
ABO13540.2	APJ21874.1	Acinetobacter baumannii	strain AF-673	99.48	191	1	0	1	191	1	191	2e-133	379	100
ABO13540.2	APF42280.1	Acinetobacter baumannii	strain HRAB-85	99.48	191	1	0	1	191	1	191	2e-133	379	100
ABO13540.2	AOX98453.1	Acinetobacter baumannii	strain KAB08	99.48	191	1	0	1	191	1	191	2e-133	379	100
ABO13540.2	AOX94610.1	Acinetobacter baumannii	strain KAB07	99.48	191	1	0	1	191	1	191	2e-133	379	100
ABO13540.2	AOX90751.1	Acinetobacter baumannii	strain KAB06	99.48	191	1	0	1	191	1	191	2e-133	379	100
ABO13540.2	AOX86907.1	Acinetobacter baumannii	strain KAB05	99.48	191	1	0	1	191	1	191	2e-133	379	100
ABO13540.2	AOX79821.1	Acinetobacter baumannii	strain KAB04	99.48	191	1	0	1	191	1	191	2e-133	379	100
ABO13540.2	AOX79056.1	Acinetobacter baumannii	strain KAB03	99.48	191	1	0	1	191	1	191	2e-133	379	100
ABO13540.2	AOX75222.1	Acinetobacter baumannii	strain KAB02	99.48	191	1	0	1	191	1	191	2e-133	379	100
ABO13540.2	AOX71326.1	Acinetobacter baumannii	strain KAB01	99.48	191	1	0	1	191	1	191	2e-133	379	100
ABO13540.2	ANC36864.1	Acinetobacter baumannii	strain 3207	99.48	191	1	0	1	191	1	191	2e-133	379	100
ABO13540.2	AMN03042.1	Acinetobacter baumannii	strain XH858	99.48	191	1	0	1	191	1	191	2e-133	379	100
ABO13540.2	AML72992.1	Acinetobacter baumannii	strain XH856	99.48	191	1	0	1	191	1	191	2e-133	379	100
ABO13540.2	AML72244.1	Acinetobacter baumannii	strain XH857	99.48	191	1	0	1	191	1	191	2e-133	379	100
ABO13540.2	AML68533.1	Acinetobacter baumannii	strain XH859	99.48	191	1	0	1	191	1	191	2e-133	379	100
ABO13540.2	AML62232.1	Acinetobacter baumannii	strain XH860	99.48	191	1	0	1	191	1	191	2e-133	379	100
ABO13540.2	AMC17029.1	Acinetobacter baumannii	strain YU-R612	99.48	191	1	0	1	191	1	191	2e-133	379	100
ABO13540.2	ALX97909.1	Acinetobacter baumannii	strain KBN10P02143	99.48	191	1	0	1	191	1	191	2e-133	379	100
ABO13540.2	KMV26445.1	Acinetobacter baumannii	strain B8300	99.48	191	1	0	1	191	1	191	2e-133	379	100
ABO13540.2	AKQ29178.1	Acinetobacter baumannii	strain Ab04-mff	99.48	191	1	0	1	191	1	191	2e-133	379	100
ABO13540.2	KMV07462.1	Acinetobacter baumannii	strain B8342	99.48	191	1	0	1	191	1	191	2e-133	379	100
ABO13540.2	ANB87283.1	Acinetobacter baumannii	strain ORAB01	99.48	191	1	0	1	191	1	191	2e-133	379	100
ABO13540.2	BAP65171.1	Acinetobacter baumannii	strain IOMTU 433	99.48	191	1	0	1	191	1	191	2e-133	379	100
ABO13540.2	AJB65629.1	Acinetobacter baumannii	strain 6200	99.48	191	1	0	1	191	1	191	2e-133	379	100
ABO13540.2	AIY35712.1	Acinetobacter baumannii	strain LAC-4	99.48	191	1	0	1	191	1	191	2e-133	379	100
ABO13540.2	AIL73707.1	Acinetobacter baumannii	strain AB031	99.48	191	1	0	1	191	1	191	2e-133	379	100
ABO13540.2	AIA52210.1	Acinetobacter baumannii	strain AC29	99.48	191	1	0	1	191	1	191	2e-133	379	100
ABO13540.2	AHB90062.1	Acinetobacter baumannii	strain ZW85-1	99.48	191	1	0	1	191	1	191	2e-133	379	100
ABO13540.2	AOP64923.1	Acinetobacter baumannii	strain DU202	99.48	191	1	0	1	191	1	191	2e-133	379	100
ABO13540.2	AGQ11938.1	Acinetobacter baumannii	strain BJAB0868	99.48	191	1	0	1	191	1	191	2e-133	379	100
ABO13540.2	AGQ08146.1	Acinetobacter baumannii	strain BJAB0715	99.48	191	1	0	1	191	1	191	2e-133	379	100
ABO13540.2	AGQ15798.1	Acinetobacter baumannii	strain BJAB07104	99.48	191	1	0	1	191	1	191	2e-133	379	100
ABO13540.2	AHX65447.1	Acinetobacter baumannii	strain AC30	99.48	191	1	0	1	191	1	191	2e-133	379	100
ABO13540.2	AFU39658.1	Acinetobacter baumannii	strain TYTH-1	99.48	191	1	0	1	191	1	191	2e-133	379	100
ABO13540.2	AEP07988.1	Acinetobacter baumannii	strain MDR-ZJ06	99.48	191	1	0	1	191	1	191	2e-133	379	100
ABO13540.2	ADX93974.1	Acinetobacter baumannii	strain TCDC-AB0715	99.48	191	1	0	1	191	1	191	2e-133	379	100
ABO13540.2	ADX05027.1	Acinetobacter baumannii	strain 1656-2	99.48	191	1	0	1	191	1	191	2e-133	379	100
ABO13540.2	AFI94008.1	Acinetobacter baumannii	strain MDR-TJ	99.48	191	1	0	1	191	1	191	2e-133	379	100
ABO13540.2	QEI74281.1	Acinetobacter baumannii	strain PG20180064	98.95	191	2	0	1	191	1	191	2e-133	379	100
ABO13540.2	QBC48869.1	Acinetobacter baumannii	strain NCIMB 8209	98.95	191	2	0	1	191	1	191	7e-133	378	100
ABO13540.2	AOM85965.1	Acinetobacter baumannii	strain CA-17	98.95	191	2	0	1	191	1	191	1e-132	377	100
ABO13540.2	QCP26711.1	Acinetobacter baumannii	strain VB35435	98.95	191	2	0	1	191	1	191	2e-132	377	100
ABO13540.2	QCP25211.1	Acinetobacter baumannii	strain VB35179	98.43	191	3	0	1	191	1	191	4e-132	376	100
ABO13540.2	QBZ99486.1	Acinetobacter nosocomialis	strain KAN01	96.34	191	7	0	1	191	1	191	3e-129	369	100
ABO13540.2	AZC01736.1	Acinetobacter nosocomialis	strain 2010N17-248	96.34	191	7	0	1	191	1	191	3e-129	369	100
ABO13540.2	AZC05592.1	Acinetobacter nosocomialis	strain 2014S01-097	96.34	191	7	0	1	191	1	191	3e-129	369	100
ABO13540.2	AZC03884.1	Acinetobacter nosocomialis	strain 2014N23-120	96.34	191	7	0	1	191	1	191	3e-129	369	100
ABO13540.2	QGA45474.1	Acinetobacter nosocomialis	strain AC1530	95.81	191	8	0	1	191	1	191	2e-128	367	100
ABO13540.2	QEH28292.1	Acinetobacter nosocomialis	strain J1A	95.29	191	9	0	1	191	1	191	4e-128	366	100
ABO13540.2	PJF05408.1	Acinetobacter seifertii	strain MI30-324	94.76	191	10	0	1	191	1	191	6e-128	365	100
ABO13540.2	ONN58184.1	Acinetobacter genomosp. 33YU	strain A360	95.29	191	9	0	1	191	1	191	7e-128	365	100
ABO13540.2	ONN55533.1	Acinetobacter genomosp. 33YU	strain A362	95.29	191	9	0	1	191	1	191	7e-128	365	100
ABO13540.2	ENU45176.1	Acinetobacter seifertii	strain NIPH 973	95.29	191	9	0	1	191	1	191	7e-128	365	100
ABO13540.2	AWL17860.1	Acinetobacter nosocomialis	strain NCTC 8102	95.29	191	9	0	1	191	1	191	8e-128	365	100
ABO13540.2	AVF42906.1	Acinetobacter nosocomialis	strain FDAARGOS_129	95.29	191	9	0	1	191	1	191	8e-128	365	100
ABO13540.2	ARG15572.1	Acinetobacter nosocomialis	strain SSA3	95.29	191	9	0	1	191	1	191	8e-128	365	100
ABO13540.2	AQV14434.1	Acinetobacter pittii	strain YMC2010/8/T346	94.76	191	10	0	1	191	1	191	1e-127	364	100
ABO13540.2	AMX17537.1	Acinetobacter pittii	strain IEC338SC	94.76	191	10	0	1	191	1	191	1e-127	364	100
ABO13540.2	AMO39544.1	Acinetobacter sp.	strain DUT-2	94.76	191	10	0	1	191	1	191	1e-127	364	100
ABO13540.2	AMM27467.1	Acinetobacter pittii	strain AP_882	94.76	191	10	0	1	191	1	191	1e-127	364	100
ABO13540.2	WP_049066454.1	Acinetobacter seifertii	strain 1334_ABAU	94.76	191	10	0	1	191	1	191	1e-127	364	100
ABO13540.2	QCP64421.1	Acinetobacter nosocomialis	strain M2	95.29	191	9	0	1	191	1	191	1e-127	364	100
ABO13540.2	QBF76942.1	Acinetobacter nosocomialis	strain KAN02	95.29	191	9	0	1	191	1	191	1e-127	364	100
ABO13540.2	ONN49340.1	Acinetobacter genomosp. 33YU	strain A354	94.76	191	10	0	1	191	1	191	4e-127	363	100
ABO13540.2	PJG66322.1	Acinetobacter seifertii	strain V1371	94.76	191	10	0	1	191	1	191	4e-127	363	100
ABO13540.2	QHQ33438.1	Acinetobacter pittii	strain NQ-003	95.24	189	9	0	3	191	1	189	1e-126	362	99
ABO13540.2	QEI29851.1	Acinetobacter pittii	strain AP43	95.24	189	9	0	3	191	1	189	1e-126	362	99
ABO13540.2	QEA26581.1	Acinetobacter pittii	strain C54	95.24	189	9	0	3	191	1	189	1e-126	362	99
ABO13540.2	AZP31289.1	Acinetobacter pittii	strain ST220	95.24	189	9	0	3	191	1	189	1e-126	362	99
ABO13540.2	AVN23702.1	Acinetobacter pittii	strain WCHAP100020	95.24	189	9	0	3	191	1	189	1e-126	362	99
ABO13540.2	AVN20092.1	Acinetobacter pittii	strain WCHAP100004	95.24	189	9	0	3	191	1	189	1e-126	362	99
ABO13540.2	AUT36086.1	Acinetobacter pittii	strain WCHAP005069	95.24	189	9	0	3	191	1	189	1e-126	362	99
ABO13540.2	AUM29133.1	Acinetobacter pittii	strain XJ88	95.24	189	9	0	3	191	1	189	1e-126	362	99
ABO13540.2	AJB46926.1	Acinetobacter nosocomialis	strain 6411	94.76	191	10	0	1	191	1	191	1e-126	362	100
ABO13540.2	VAX43223.1	Acinetobacter calcoaceticus	strain 2117	94.24	191	11	0	1	191	1	191	2e-126	362	100
ABO13540.2	ADY83193.1	Acinetobacter pittii	strain PHEA-2	94.71	189	10	0	3	191	1	189	2e-126	361	99
ABO13540.2	AQZ83284.1	Acinetobacter calcoaceticus	strain CA16	93.72	191	12	0	1	191	1	191	4e-126	360	100
ABO13540.2	AVZ06880.1	Acinetobacter pittii	strain WCHAP005046	94.71	189	10	0	3	191	1	189	5e-126	360	99
ABO13540.2	ARD30656.1	Acinetobacter lactucae	strain OTEC-02	94.71	189	10	0	3	191	1	189	1e-125	359	99
ABO13540.2	WP_080947642.1	Acinetobacter pittii	strain HUMV-6483	94.18	189	11	0	3	191	1	189	2e-125	358	99
ABO13540.2	ADI89253.1	Acinetobacter oleivorans	strain DR1	92.67	191	14	0	1	191	1	191	3e-125	358	100
ABO13540.2	WP_150378060.1	Acinetobacter pittii	strain AB17H194	94.65	187	10	0	5	191	6	192	9e-124	355	98
ABO13540.2	BAN86297.1	Acinetobacter baumannii	strain NCGM 237	98.61	144	2	0	48	191	12	155	7e-98	288	75
ABO13540.2	ENX10759.1	Acinetobacter variabilis	strain NIPH 2171	63.16	190	60	1	1	190	1	180	2e-79	241	99
ABO13540.2	KGH48930.1	Acinetobacter idrijaensis	strain MII	63.16	190	60	1	1	190	1	180	1e-78	239	99
ABO13540.2	WP_159122656.1	Acinetobacter variabilis	strain SCsl29	63.16	190	60	1	1	190	1	180	2e-78	239	99
ABO13540.2	QGR74581.1	Acinetobacter lwoffii	strain FDAARGOS_552	63.16	190	60	1	1	190	1	180	2e-78	239	99
ABO13540.2	RSB50746.1	Acinetobacter variabilis	strain AV_175	62.11	190	62	1	1	190	1	180	2e-78	239	99
ABO13540.2	AUX88482.1	Acinetobacter sp.ACNIH1	strain ACNIH1	62.11	190	62	1	1	190	1	180	9e-78	237	99
ABO13540.2	ATU44297.1	Acinetobacter junii	strain lzh-X15	71.15	156	45	0	36	191	38	193	2e-74	229	82
ABO13540.2	QHH93925.1	Acinetobacter gyllenbergii	strain NCCP 16015	61.78	191	70	2	3	191	4	193	5e-74	228	99
ABO13540.2	PKF36716.1	Acinetobacter proteolyticus	strain 2P01AA	61.78	191	70	2	3	191	4	193	5e-74	228	99
ABO13540.2	APU47580.1	Acinetobacter junii	strain 65	71.15	156	45	0	36	191	38	193	3e-73	226	82
ABO13540.2	AWA46905.1	Acinetobacter junii	strain WCHAJ59	71.15	156	45	0	36	191	38	193	3e-73	226	82
ABO13540.2	WP_043972872.1	Acinetobacter colistiniresistens	strain NR1165	62.18	193	66	4	3	191	4	193	6e-73	226	99
ABO13540.2	AMW77747.1	Acinetobacter sp. TGL-Y2	strain TGL-Y2	60.64	188	72	1	6	191	7	194	1e-72	225	97
ABO13540.2	QHH98991.1	Acinetobacter dispersus	strain NCCP 16014	61.66	193	67	3	3	191	4	193	1e-72	225	99
ABO13540.2	ENW06988.1	Acinetobacter beijerinckii CIP 110307	strain CIP 110307	71.15	156	45	0	36	191	38	193	2e-72	224	82
ABO13540.2	EPG41544.1	Acinetobacter colistiniresistens	strain NIPH 2036	60.62	193	69	3	3	191	4	193	3e-72	224	99
ABO13540.2	WP_089605864.1	Acinetobacter piscicola	strain LW15	62.70	185	62	2	6	190	7	184	3e-72	223	97
ABO13540.2	AWL30165.1	Acinetobacter defluvii	strain WCHA30	63.24	185	60	1	6	190	8	184	2e-71	221	97
ABO13540.2	WP_019385478.1	Acinetobacter venetianus	strain VE-C3	69.87	156	47	0	36	191	39	194	3e-71	221	82
ABO13540.2	ATZ65292.1	Acinetobacter bereziniae	strain XH901	63.30	188	61	2	4	191	5	184	6e-71	220	98
ABO13540.2	EZQ12222.1	Acinetobacter sp. Ver3	strain Ver3	62.37	186	66	2	6	191	9	190	6e-71	220	97
ABO13540.2	ENX33216.1	Acinetobacter colistiniresistens	strain NIPH 1859	58.55	193	77	2	1	191	2	193	7e-71	220	100
ABO13540.2	WP_046739991.1	Acinetobacter parvus	strain CM11	60.00	185	70	2	11	191	9	193	1e-70	219	95
ABO13540.2	ENU33598.1	Acinetobacter parvus	strain NIPH 1103	69.23	156	48	0	36	191	38	193	1e-70	219	82
ABO13540.2	KAB0629153.1	Acinetobacter gandensis	strain CCUG 68482	59.69	191	68	1	1	191	1	182	2e-70	218	100
ABO13540.2	OBX29104.1	Acinetobacter gandensis	strain ANC 4275	59.69	191	68	1	1	191	1	182	2e-70	218	100
ABO13540.2	AVZ84791.1	Acinetobacter sp. WCHA45	strain WCHA45	67.31	156	51	0	36	191	38	193	5e-70	218	82
ABO13540.2	ENU35257.1	Acinetobacter parvus DSM 16617	strain CIP 108168	68.59	156	49	0	36	191	38	193	6e-70	218	82
ABO13540.2	ENV32221.1	Acinetobacter gerneri DSM 14967	strain CIP 107464	58.95	190	70	1	1	190	1	182	7e-70	217	99
ABO13540.2	WP_087662220.1	Acinetobacter indicus	strain WMB-7	58.95	190	69	1	1	190	1	181	8e-70	217	99
ABO13540.2	AYA04834.1	Acinetobacter sp.	strain WCHAc010034	60.42	192	66	2	2	191	3	186	1e-69	217	99
ABO13540.2	WP_104498749.1	Acinetobacter indicus	strain XG03	58.95	190	69	1	1	190	1	181	4e-69	215	99
ABO13540.2	ENU20850.1	Acinetobacter bohemicus	strain ANC 3994	59.34	182	65	1	10	191	11	183	6e-69	215	95
ABO13540.2	SDY36326.1	Acinetobacter kyonggiensis	strain ANC 5109	58.79	182	66	1	10	191	11	183	1e-68	214	95
ABO13540.2	WP_075168261.1	Acinetobacter indicus	strain TQ04	59.26	189	67	2	2	190	3	181	2e-68	214	99
ABO13540.2	WP_075168261.1	Acinetobacter indicus	strainTQ18	59.26	189	67	2	2	190	3	181	2e-68	214	99
ABO13540.2	WP_075168261.1	Acinetobacter indicus	strain TQ23	59.26	189	67	2	2	190	3	181	2e-68	214	99
ABO13540.2	WP_104505661.1	Acinetobacter indicus	strain XG01	58.73	189	68	2	2	190	3	181	2e-68	213	99
ABO13540.2	APX63906.1	Acinetobacter schindleri	strain ACE	60.54	185	65	2	6	190	16	192	2e-68	214	97
ABO13540.2	WP_071319829.1	Acinetobacter schindleri	strain H3	60.00	185	66	2	6	190	11	187	3e-68	213	97
ABO13540.2	AWD69758.1	Acinetobacter schindleri	strain SGAir0122	60.00	185	66	2	6	190	11	187	3e-68	213	97
ABO13540.2	SFS71927.1	Acinetobacter bohemicus	strain ANC 5076	59.34	182	65	1	10	191	11	183	4e-68	213	95
ABO13540.2	ANF82631.1	Acinetobacter sp.	strain NCu2D-2	60.85	189	65	2	6	190	6	189	4e-68	213	97
ABO13540.2	QFS18389.1	Acinetobacter indicus	strain HY20	58.73	189	68	2	2	190	3	181	5e-68	213	99
ABO13540.2	WP_018680037.1	Acinetobacter tjernbergiae	strain DSM 14971	59.16	191	75	2	3	191	4	193	5e-68	213	99
ABO13540.2	SCC71482.1	AcinetobacterAlbensis	strain ANC 4874	57.22	187	70	1	4	190	5	181	6e-68	212	98
ABO13540.2	ALD02647.1	Acinetobacter sp.	strain TTH0-4	57.22	187	70	1	4	190	5	181	1e-67	212	98
ABO13540.2	BAP35313.1	Acinetobacter guillouiae	strain NBRC 110550	60.10	193	59	3	4	191	5	184	2e-66	209	98
ABO13540.2	QDK96525.1	Acinetobacter tandoii	strain SE63	60.54	185	64	2	6	190	7	182	3e-66	208	97
ABO13540.2	QGA11963.1	Acinetobacter sp.	strain dk386	59.69	191	69	2	1	189	1	185	3e-66	208	99
ABO13540.2	QGM26676.1	Acinetobacter towneri	strain 19110F47	55.26	190	75	1	1	190	1	180	3e-66	208	99
ABO13540.2	SDC53982.1	Acinetobacter kookii	strain ANC 4667	58.24	182	67	1	10	191	10	182	4e-66	207	95
ABO13540.2	AUX86072.1	Acinetobacter sp.	strain ACNIH2	56.15	187	73	1	4	190	5	182	2e-65	206	98
ABO13540.2	QCO20424.1	Acinetobacter cumulans	strain WCHAc060092	60.56	180	63	2	12	191	17	188	3e-65	206	94
ABO13540.2	ATO19452.1	Acinetobacter sp.	strain LoGeW2-3	58.38	185	69	2	6	190	11	187	4e-65	205	97
ABO13540.2	ALH94518.1	Acinetobacter equi	strain 114	58.06	186	69	2	6	191	6	182	6e-65	205	97
ABO13540.2	AXY58956.1	Acinetobacter sp.	strain WCHAc010052	55.50	191	78	2	1	191	1	184	7e-65	204	100
ABO13540.2	AVH49574.1	Acinetobacter sp.	strain SWBY1	54.74	190	76	1	1	190	1	180	7e-65	204	99
ABO13540.2	ESK52832.1	Acinetobacter brisouii	strain CIP 110357	56.32	190	74	2	1	190	1	181	4e-64	202	99
ABO13540.2	ENV48712.1	Acinetobacter brisouii	strain ANC 4119	56.32	190	74	2	1	190	1	181	4e-64	202	99
ABO13540.2	AXQ23672.1	Acinetobacter wuhouensis	strain WCHA60	66.23	151	50	1	41	191	34	183	7e-64	202	79
ABO13540.2	KYQ71771.1	Acinetobacter pragensis	strain ANC 4149	61.29	186	64	1	6	191	9	186	9e-64	202	97
ABO13540.2	KWQ03886.1	Acinetobacter harbinensis	strain HITLi 7	56.91	188	76	2	4	191	5	187	2e-63	201	98
ABO13540.2	SDB93814.1	Acinetobacter marinus	strain ANC 3699	57.78	180	64	3	13	191	15	183	6e-63	199	94
ABO13540.2	ESK38872.1	Acinetobacter nectaris	strain CIP 110549	55.25	181	72	1	10	190	12	183	5e-62	197	95
ABO13540.2	AYO55777.1	Acinetobacter wuhouensis	strain WCHAW010062	65.56	151	51	1	41	191	34	183	8e-62	197	79
ABO13540.2	WP_005013097.1	Acinetobacter bouvetii	strain DSM 14964	59.14	186	68	2	6	191	9	186	9e-61	194	97
ABO13540.2	ENV81472.1	Acinetobacter bouvetii DSM 14964	strain CIP 107468	59.14	186	68	2	6	191	9	186	9e-61	194	97
ABO13540.2	AYA67659.1	Acinetobacter sp.	strain WCHA55	55.38	186	74	1	6	191	7	183	3e-60	192	97
ABO13540.2	QEK34636.1	Acinetobacter johnsonii	strain Acsw19	55.91	186	73	1	6	191	7	183	9e-60	191	97
ABO13540.2	QBK71040.1	Acinetobacter johnsonii	strain M19	55.91	186	73	1	6	191	7	183	2e-59	191	97
ABO13540.2	AZN62901.1	Acinetobacter johnsonii	strain IC001	55.38	186	74	1	6	191	7	183	3e-59	190	97
ABO13540.2	ALV71748.1	Acinetobacter johnsonii	strain XBB1	55.38	186	74	1	6	191	7	183	3e-59	190	97
ABO13540.2	SNX43178.1	Acinetobacter puyangensis	strain ANC 4466	58.96	173	60	2	20	191	20	182	5e-59	189	90
ABO13540.2	SNQ29459.1	Acinetobacter Apis	strain ANC 5114	52.15	186	85	1	6	191	6	187	2e-58	188	97
ABO13540.2	AXF44428.1	Acinetobacter johnsonii	strain LXL_C1	54.84	186	75	1	6	191	7	183	3e-58	187	97
ABO13540.2	WP_034669868.1	Acinetobacter radioresistens	strain DSSKY-A-001	56.99	186	70	2	6	191	7	182	1e-56	184	97
ABO13540.2	AWV87447.1	Acinetobacter radioresistens	strain LH6	56.99	186	70	2	6	191	7	182	1e-56	184	97
ABO13540.2	QCS13285.1	Acinetobacter radioresistens	strain DD78	55.50	191	75	2	1	191	2	182	1e-56	183	100
ABO13540.2	BBL21836.1	Acinetobacter radioresistens	strain NBRC 102413	54.97	191	76	2	1	191	2	182	5e-56	182	100
ABO13540.2	EPF70243.1	Acinetobacter rudis	strain CIP 110305	55.17	174	72	2	17	190	22	189	6e-55	179	91
	sodC asigened as pseudogenes	Acinetobacter pittii	strain 2010C01-170
		Acinetobacter nosocomialis	strain 2010S01-197
		Acinetobacter nosocomialis	strain 2012C01-137
		Acinetobacter pittii	strain 2012N08-034
		Acinetobacter pittii	strain 2012N21-164
		Acinetobacter pittii	strain 2014N05-125
		Acinetobacter pittii	strain 2014N21-145
		Acinetobacter pittii	strain 2014S06-099
		Acinetobacter pittii	strain 2014S07-126
		Acinetobacter baumannii	strain VB1190
		Acinetobacter baumannii	strain VB31459
	WP_075168261.1

## Sheet: MnSOD (signal peptides)
Signal peptide prediction for Acinetobacter MnSODs
Subject id	Acinetobacter species	Strains	Prediction	SP(Sec/SPI)	TAT(Tat/SPI)	LIPO(Sec/SPII)	OTHER	Cut site
SDC19977.1	Acinetobacter marinus	strain ANC 3699	OTHER	0.020376	0.000533	0.001300	0.977791
KAA8735013.1	Acinetobacter qingfengensis	strain CCUG 69710T	OTHER	0.059361	0.000688	0.002257	0.937695
OEY97735.1	Acinetobacter qingfengensis	strain ANC 4671	OTHER	0.059361	0.000688	0.002257	0.937695
QDK98238.1	Acinetobacter tandoii	strain SE63	OTHER	0.0888	0.0007	0.0033	0.9072
ENX34829.1	Acinetobacter colistiniresistens	strain NIPH 1859	OTHER	0.108805	0.000612	0.003106	0.887478
EPG39616.1	Acinetobacter colistiniresistens	strain NIPH 2036	OTHER	0.108741	0.000589	0.003104	0.887566
RSB58371.1	Acinetobacter variabilis	strain AV_175	OTHER	0.008300	0.000539	0.000651	0.990510
AYO54635.1	Acinetobacter wuhouensis	strain WCHAW010062	OTHER	0.022200	0.000339	0.001258	0.976204
ENX08136.1	Acinetobacter variabilis	strain NIPH 2171	OTHER	0.008489	0.000564	0.000687	0.990260
AXF44944.1	Acinetobacter johnsonii	strain LXL_C1	OTHER	0.085466	0.000710	0.002430	0.911394
WP_043971857.1	Acinetobacter colistiniresistens	strain NR1165	OTHER	0.062608	0.000538	0.002087	0.934767
SNX43905.1	Acinetobacter puyangensis	strain ANC 4466	OTHER	0.014491	0.000522	0.001080	0.983907
ESK39992.1	Acinetobacter nectaris	strain CIP 110549	OTHER	0.021936	0.000415	0.001029	0.976620
QHI20210.1	Acinetobacter haemolyticus	strain AN3	OTHER	0.104383	0.000640	0.002853	0.892124
QHH94658.1	Acinetobacter gyllenbergii	strain NCCP 16015	OTHER	0.097493	0.000602	0.002910	0.898995
AUX89149.1	Acinetobacter sp.	strain ACNIH1	OTHER	0.008083	0.000616	0.000663	0.990638
QHI29202.1	Acinetobacter haemolyticus	strain INNSZ174	OTHER	0.104592	0.000561	0.003123	0.891725
QHI26598.1	Acinetobacter haemolyticus	strain 2126ch	OTHER	0.104592	0.000561	0.003123	0.891725
QHI16311.1	Acinetobacter haemolyticus	strain AN4	OTHER	0.104592	0.000561	0.003123	0.891725
QBK70477.1	Acinetobacter johnsonii	strain M19	OTHER	0.085466	0.000710	0.002430	0.911394
ALV72259.1	Acinetobacter johnsonii	strain XBB1	OTHER	0.085466	0.000710	0.002430	0.911394
WP_159123257.1	Acinetobacter variabilis	strain SCsl29	OTHER	0.007265	0.000477	0.000508	0.991750
PKF31884.1	Acinetobacter proteolyticus	strain 2P01AA	OTHER	0.099032	0.000609	0.002928	0.897431
AZN69480.1	Acinetobacter haemolyticus	strain sz1652	OTHER	0.104383	0.000640	0.002853	0.892124
AXQ22149.1	Acinetobacter wuhouensis	strain WCHA60	OTHER	0.021016	0.000293	0.001161	0.977530
AUX84677.1	Acinetobacter sp.	strain ACNIH2	OTHER	0.020862	0.000354	0.001103	0.977680
QHI13777.1	Acinetobacter haemolyticus	strain AN43	OTHER	0.102622	0.000632	0.002981	0.893766
QHI10508.1	Acinetobacter haemolyticus	strain AN59	OTHER	0.102622	0.000632	0.002981	0.893766
QGR76213.1	Acinetobacter lwoffii	strain FDAARGOS_552	OTHER	0.058398	0.000506	0.002324	0.938772
QHH96267.1	Acinetobacter dispersus	strain NCCP 16014	OTHER	0.097159	0.000590	0.002937	0.899313
ATZ63492.1	Acinetobacter bereziniae	strain XH901	OTHER	0.020815	0.000442	0.001017	0.977726
QEK35151.1	Acinetobacter johnsonii	strain Acsw19	OTHER	0.085466	0.000710	0.002430	0.911394
KGH46437.1	Acinetobacter idrijaensis	strain MII	OTHER	0.058398	0.000506	0.002324	0.938772
BAP36851.1	Acinetobacter guillouiae	strain NBRC 110550	OTHER	0.022313	0.000398	0.001020	0.976270
ALH96295.1	Acinetobacter equi	strain 114	OTHER	0.056656	0.000337	0.001797	0.941211
BBF78399.1	Acinetobacter ursingii	strain M3	OTHER	0.084020	0.000594	0.002614	0.912772
AYA70309.1	Acinetobacter sp.	strain WCHA55	OTHER	0.134161	0.000860	0.003118	0.861861
APV35681.1	Acinetobacter soli	strain GFJ2	OTHER	0.035269	0.000396	0.001028	0.963307
SNQ28620.1	Acinetobacter Apis	strain ANC 5114	OTHER	0.007500	0.000539	0.000531	0.991431
CAG68883.1	Acinetobacter baylyi	strain ADP1	OTHER	0.085555	0.000596	0.002685	0.911165
AZN64777.1	Acinetobacter johnsonii	strain IC001	OTHER	0.085466	0.000710	0.002430	0.911394
ENW04792.1	Acinetobacter beijerinckii	strain ANC 3835	SP(Sec/SPI)	0.995100	0.000640	0.003745	0.000515	CS pos: 23-24. AFA-NF. Pr: 0.9243
RZF49682.1	Acinetobacter halotolerans	strain JCM 31009	SP(Sec/SPI)	0.998454	0.000196	0.001114	0.000235	CS pos: 23-24. AFA-DF. Pr: 0.9902
ENW07579.1	Acinetobacter beijerinckii	strain CIP 110307	SP(Sec/SPI)	0.995100	0.000640	0.003745	0.000515	CS pos: 23-24. AFA-NF. Pr: 0.9243
AZN69362.1	Acinetobacter haemolyticus	strain sz1652	SP(Sec/SPI)	0.993039	0.000315	0.006253	0.000394	CS pos: 23-24. AFA-NF. Pr: 0.9422
ATZ67080.1	Acinetobacter haemolyticus	strain XH900	SP(Sec/SPI)	0.991874	0.000465	0.007130	0.000532	CS pos: 23-24. AFA-NF. Pr: 0.9331
APV36027.1	Acinetobacter soli	strain GFJ2	SP(Sec/SPI)	0.994210	0.000970	0.004042	0.000778	CS pos: 23-24. AWA-EF. Pr: 0.9403
QER39894.1	Acinetobacter sp.	strain C16S1	SP(Sec/SPI)	0.993145	0.000352	0.006086	0.000418	CS pos: 23-24. AFA-NF. Pr: 0.9410
APR70583.1	Acinetobacter haemolyticus	strain TJS01	SP(Sec/SPI)	0.991874	0.000465	0.007130	0.000532	CS pos: 23-24. AFA-NF. Pr: 0.9331
QBQ16492.1	Acinetobacter haemolyticus	strain TJR01	SP(Sec/SPI)	0.993039	0.000315	0.006253	0.000394	CS pos: 23-24. AFA-NF. Pr: 0.9422
QHI32916.1	Acinetobacter haemolyticus	strain 11616	SP(Sec/SPI)	0.993039	0.000315	0.006253	0.000394	CS pos: 23-24. AFA-NF. Pr: 0.9422
QHI20086.1	Acinetobacter haemolyticus	strain AN3	SP(Sec/SPI)	0.993039	0.000315	0.006253	0.000394	CS pos: 23-24. AFA-NF. Pr: 0.9422
QHI29349.1	Acinetobacter haemolyticus	strain INNSZ174	SP(Sec/SPI)	0.993039	0.000315	0.006253	0.000394	CS pos: 23-24. AFA-NF. Pr: 0.9422
QHI26457.1	Acinetobacter haemolyticus	strain 2126ch	SP(Sec/SPI)	0.993039	0.000315	0.006253	0.000394	CS pos: 23-24. AFA-NF. Pr: 0.9422
BBF78053.1	Acinetobacter ursingii	strain M3	SP(Sec/SPI)	0.987343	0.002697	0.008310	0.001651	CS pos: 23-24. ALA-DF. Pr: 0.9508
QHI13637.1	Acinetobacter haemolyticus	strain AN43	SP(Sec/SPI)	0.993039	0.000315	0.006253	0.000394	CS pos: 23-24. AFA-NF. Pr: 0.9422
QHI10369.1	Acinetobacter haemolyticus	strain AN59	SP(Sec/SPI)	0.993039	0.000315	0.006253	0.000394	CS pos: 23-24. AFA-NF. Pr: 0.9422
APU50017.1	Acinetobacter junii	strain 65	SP(Sec/SPI)	0.996692	0.000392	0.002560	0.000356	CS pos: 23-24. AYA-EF. Pr: 0.9764
AWA49454.1	Acinetobacter junii	strain WCHAJ59	SP(Sec/SPI)	0.997552	0.000350	0.001805	0.000294	CS pos: 23-24. AYA-EF. Pr: 0.9888
ATU45218.1	Acinetobacter junii	strain lzh-X15	SP(Sec/SPI)	0.997225	0.000340	0.002137	0.000299	CS pos: 23-24. AYA-EF. Pr: 0.9847
CAG67957.1	Acinetobacter baylyi ADP1	strain ADP1	SP(Sec/SPI)	0.990166	0.001430	0.007359	0.001045	CS pos: 23-24. ALA-EF. Pr: 0.9498
KAA8733930.1	Acinetobacter qingfengensis	strain CCUG 69710T	SP(Sec/SPI)	0.9429	0.0044	0.0211	0.0317	CS pos: 24-25. ALA-EF. Pr: 0.7014
OEY97517.1	Acinetobacter qingfengensis	strain ANC 4671	SP(Sec/SPI)	0.9429	0.0044	0.0211	0.0317	CS pos: 24-25. ALA-EF. Pr: 0.7014
ATZ64127.1	Acinetobacter bereziniae	strain XH901	SP(Sec/SPI)	0.997439	0.000270	0.001952	0.000338	CS pos: 22-23. ANA-DF. Pr: 0.9680
WP_008941032.1	Acinetobacter haemolyticus	strain AN4	SP(Sec/SPI)	0.993	0.0003	0.0063	0.0004	CS pos. 23-24: AFA-NF, Pr: 0.9422

## Sheet: CuZnSOD (siganl peptides)
Signal peptide prediction for Acinetobacter CuZnSODs
subject id	Acinetobacter species	Strains	Prediction	SP(Sec/SPI)	TAT(Tat/SPI)	LIPO(Sec/SPII)	OTHER	CS Position
CAM85318.1	Acinetobacter baumannii	strain="AYE"	LIPO(Sec/SPII)	0.010901	0.001160	0.956229	0.031711	CS pos: 34-35. TVG-CS. Pr: 0.8795
SQI49252.1	Acinetobacter baumannii	strain="NCTC13421"	LIPO(Sec/SPII)	0.002383	0.000112	0.997130	0.000374	CS pos: 20-21. TVG-CS. Pr: 0.9979
QGX49365.1	Acinetobacter baumannii	strain="ATCC 19606"	LIPO(Sec/SPII)	0.002383	0.000112	0.997130	0.000374	CS pos: 20-21. TVG-CS. Pr: 0.9979
QGW11857.1	Acinetobacter baumannii	strain="XL380"	LIPO(Sec/SPII)	0.002383	0.000112	0.997130	0.000374	CS pos: 20-21. TVG-CS. Pr: 0.9979
QER35398.1	Acinetobacter baumannii	strain="AB043"	LIPO(Sec/SPII)	0.002383	0.000112	0.997130	0.000374	CS pos: 20-21. TVG-CS. Pr: 0.9979
QDM68075.1	Acinetobacter baumannii	strain="J9"	LIPO(Sec/SPII)	0.002383	0.000112	0.997130	0.000374	CS pos: 20-21. TVG-CS. Pr: 0.9979
QDE15357.1	Acinetobacter baumannii	strain="11W359501"	LIPO(Sec/SPII)	0.002383	0.000112	0.997130	0.000374	CS pos: 20-21. TVG-CS. Pr: 0.9979
AYY87620.1	Acinetobacter baumannii	strain="MRSN15313"	LIPO(Sec/SPII)	0.002383	0.000112	0.997130	0.000374	CS pos: 20-21. TVG-CS. Pr: 0.9979
AYY54214.1	Acinetobacter baumannii	strain="FDAARGOS_533"	LIPO(Sec/SPII)	0.002383	0.000112	0.997130	0.000374	CS pos: 20-21. TVG-CS. Pr: 0.9979
AYX95438.1	Acinetobacter sp.	strain="FDAARGOS_493"	LIPO(Sec/SPII)	0.002383	0.000112	0.997130	0.000374	CS pos: 20-21. TVG-CS. Pr: 0.9979
AXX53131.1	Acinetobacter baumannii	strain="9102"	LIPO(Sec/SPII)	0.002383	0.000112	0.997130	0.000374	CS pos: 20-21. TVG-CS. Pr: 0.9979
AXX42295.1	Acinetobacter baumannii	strain="9201"	LIPO(Sec/SPII)	0.002383	0.000112	0.997130	0.000374	CS pos: 20-21. TVG-CS. Pr: 0.9979
AXG83571.1	Acinetobacter baumannii	strain="810CP"	LIPO(Sec/SPII)	0.002383	0.000112	0.997130	0.000374	CS pos: 20-21. TVG-CS. Pr: 0.9979
AVO90178.1	Acinetobacter baumannii	strain="AR_0101"	LIPO(Sec/SPII)	0.002383	0.000112	0.997130	0.000374	CS pos: 20-21. TVG-CS. Pr: 0.9979
AVN15936.1	Acinetobacter baumannii	strain="WCHAB005078"	LIPO(Sec/SPII)	0.002383	0.000112	0.997130	0.000374	CS pos: 20-21. TVG-CS. Pr: 0.9979
AVN27159.1	Acinetobacter baumannii	strain="AR_0083"	LIPO(Sec/SPII)	0.002383	0.000112	0.997130	0.000374	CS pos: 20-21. TVG-CS. Pr: 0.9979
AVF06532.1	Acinetobacter baumannii	strain="AR_0078"	LIPO(Sec/SPII)	0.002383	0.000112	0.997130	0.000374	CS pos: 20-21. TVG-CS. Pr: 0.9979
AVE53289.1	Acinetobacter baumannii	strain="AR_0063"	LIPO(Sec/SPII)	0.002383	0.000112	0.997130	0.000374	CS pos: 20-21. TVG-CS. Pr: 0.9979
ATY42834.1	Acinetobacter baumannii	strain="AB307-0294"	LIPO(Sec/SPII)	0.002383	0.000112	0.997130	0.000374	CS pos: 20-21. TVG-CS. Pr: 0.9979
ATP85640.1	Acinetobacter baumannii	strain="A388"	LIPO(Sec/SPII)	0.002383	0.000112	0.997130	0.000374	CS pos: 20-21. TVG-CS. Pr: 0.9979
ASF78872.1	Acinetobacter baumannii	strain="A85"	LIPO(Sec/SPII)	0.002383	0.000112	0.997130	0.000374	CS pos: 20-21. TVG-CS. Pr: 0.9979
ARN29473.1	Acinetobacter baumannii	strain="ab736"	LIPO(Sec/SPII)	0.002383	0.000112	0.997130	0.000374	CS pos: 20-21. TVG-CS. Pr: 0.9979
ARG33247.1	Acinetobacter baumannii	strain="USA15"	LIPO(Sec/SPII)	0.002383	0.000112	0.997130	0.000374	CS pos: 20-21. TVG-CS. Pr: 0.9979
APX48626.1	Acinetobacter baumannii	strain="AB042"	LIPO(Sec/SPII)	0.002383	0.000112	0.997130	0.000374	CS pos: 20-21. TVG-CS. Pr: 0.9979
APJ17942.1	Acinetobacter baumannii	strain="AF-401"	LIPO(Sec/SPII)	0.002383	0.000112	0.997130	0.000374	CS pos: 20-21. TVG-CS. Pr: 0.9979
CUW36708.1	Acinetobacter baumannii	strain="R2091"	LIPO(Sec/SPII)	0.002383	0.000112	0.997130	0.000374	CS pos: 20-21. TVG-CS. Pr: 0.9979
CRL96017.1	Acinetobacter baumannii	strain="CIP70.10"	LIPO(Sec/SPII)	0.002383	0.000112	0.997130	0.000374	CS pos: 20-21. TVG-CS. Pr: 0.9979
ALJ86360.1	Acinetobacter baumannii	strain="D36"	LIPO(Sec/SPII)	0.002383	0.000112	0.997130	0.000374	CS pos: 20-21. TVG-CS. Pr: 0.9979
CRX63333.1	Acinetobacter baumannii	strain="R2090"	LIPO(Sec/SPII)	0.002383	0.000112	0.997130	0.000374	CS pos: 20-21. TVG-CS. Pr: 0.9979
AKQ25512.1	Acinetobacter baumannii	strain="ATCC 17978-mff"	LIPO(Sec/SPII)	0.002383	0.000112	0.997130	0.000374	CS pos: 20-21. TVG-CS. Pr: 0.9979
AKA30125.1	Acinetobacter baumannii	strain="AB5075-UW"	LIPO(Sec/SPII)	0.002383	0.000112	0.997130	0.000374	CS pos: 20-21. TVG-CS. Pr: 0.9979
AJF83275.1	Acinetobacter baumannii	strain="A1"	LIPO(Sec/SPII)	0.002383	0.000112	0.997130	0.000374	CS pos: 20-21. TVG-CS. Pr: 0.9979
AIS07987.1	Acinetobacter baumannii	strain="AbH12O-A2"	LIPO(Sec/SPII)	0.002383	0.000112	0.997130	0.000374	CS pos: 20-21. TVG-CS. Pr: 0.9979
AIL79403.1	Acinetobacter baumannii	strain="AB030"	LIPO(Sec/SPII)	0.002383	0.000112	0.997130	0.000374	CS pos: 20-21. TVG-CS. Pr: 0.9979
AGH36913.1	Acinetobacter baumannii	strain="D1279779"	LIPO(Sec/SPII)	0.002383	0.000112	0.997130	0.000374	CS pos: 20-21. TVG-CS. Pr: 0.9979
ACJ42960.1	Acinetobacter baumannii	strain="AB0057"	LIPO(Sec/SPII)	0.002383	0.000112	0.997130	0.000374	CS pos: 20-21. TVG-CS. Pr: 0.9979
ABO13540.2	Acinetobacter baumannii	strain="ATCC 17978"	LIPO(Sec/SPII)	0.002383	0.000112	0.997130	0.000374	CS pos: 20-21. TVG-CS. Pr: 0.9979
WP_001143890.1	Acinetobacter baumannii	strain=aba	LIPO(Sec/SPII)	0.002351	0.000113	0.997158	0.000378	CS pos: 20-21. TVG-CS. Pr: 0.9979
SBS20473.1	Acinetobacter baumannii	strain="BAL062"	LIPO(Sec/SPII)	0.002351	0.000113	0.997158	0.000378	CS pos: 20-21. TVG-CS. Pr: 0.9979
QFZ57222.1	Acinetobacter baumannii	strain="ABCR01"	LIPO(Sec/SPII)	0.002351	0.000113	0.997158	0.000378	CS pos: 20-21. TVG-CS. Pr: 0.9979
QFY67485.1	Acinetobacter baumannii	strain="7835"	LIPO(Sec/SPII)	0.002351	0.000113	0.997158	0.000378	CS pos: 20-21. TVG-CS. Pr: 0.9979
QFX72574.1	Acinetobacter baumannii	strain="6507"	LIPO(Sec/SPII)	0.002351	0.000113	0.997158	0.000378	CS pos: 20-21. TVG-CS. Pr: 0.9979
QFH46959.1	Acinetobacter baumannii	strain="E47"	LIPO(Sec/SPII)	0.002351	0.000113	0.997158	0.000378	CS pos: 20-21. TVG-CS. Pr: 0.9979
QEY29842.1	Acinetobacter baumannii	strain="C25"	LIPO(Sec/SPII)	0.002351	0.000113	0.997158	0.000378	CS pos: 20-21. TVG-CS. Pr: 0.9979
QEY05718.1	Acinetobacter baumannii	strain="CAM180-1"	LIPO(Sec/SPII)	0.002351	0.000113	0.997158	0.000378	CS pos: 20-21. TVG-CS. Pr: 0.9979
QER73957.1	Acinetobacter baumannii	strain="K09-14"	LIPO(Sec/SPII)	0.002351	0.000113	0.997158	0.000378	CS pos: 20-21. TVG-CS. Pr: 0.9979
QEK73126.1	Acinetobacter baumannii	strain="11A1314CRGN089"	LIPO(Sec/SPII)	0.002351	0.000113	0.997158	0.000378	CS pos: 20-21. TVG-CS. Pr: 0.9979
QEK69506.1	Acinetobacter baumannii	strain="N13-03449"	LIPO(Sec/SPII)	0.002351	0.000113	0.997158	0.000378	CS pos: 20-21. TVG-CS. Pr: 0.9979
QEK65866.1	Acinetobacter baumannii	strain="11A1213CRGN064"	LIPO(Sec/SPII)	0.002351	0.000113	0.997158	0.000378	CS pos: 20-21. TVG-CS. Pr: 0.9979
QEE55879.1	Acinetobacter baumannii	strain="ATCC BAA-1790"	LIPO(Sec/SPII)	0.002351	0.000113	0.997158	0.000378	CS pos: 20-21. TVG-CS. Pr: 0.9979
QDR95258.1	Acinetobacter baumannii	strain="MDR-CQ"	LIPO(Sec/SPII)	0.002351	0.000113	0.997158	0.000378	CS pos: 20-21. TVG-CS. Pr: 0.9979
QCT14573.1	Acinetobacter baumannii	strain="PB364"	LIPO(Sec/SPII)	0.002351	0.000113	0.997158	0.000378	CS pos: 20-21. TVG-CS. Pr: 0.9979
QCS03676.1	Acinetobacter baumannii	strain="ACICU"	LIPO(Sec/SPII)	0.002351	0.000113	0.997158	0.000378	CS pos: 20-21. TVG-CS. Pr: 0.9979
QCR87792.1	Acinetobacter baumannii	strain="P7774"	LIPO(Sec/SPII)	0.002351	0.000113	0.997158	0.000378	CS pos: 20-21. TVG-CS. Pr: 0.9979
QCP44233.1	Acinetobacter baumannii	strain="VB35575"	LIPO(Sec/SPII)	0.002351	0.000113	0.997158	0.000378	CS pos: 20-21. TVG-CS. Pr: 0.9979
QCP43725.1	Acinetobacter baumannii	strain="VB33071"	LIPO(Sec/SPII)	0.002351	0.000113	0.997158	0.000378	CS pos: 20-21. TVG-CS. Pr: 0.9979
QCP37167.1	Acinetobacter baumannii	strain="SP304"	LIPO(Sec/SPII)	0.002351	0.000113	0.997158	0.000378	CS pos: 20-21. TVG-CS. Pr: 0.9979
QCP32502.1	Acinetobacter baumannii	strain="VB16141"	LIPO(Sec/SPII)	0.002351	0.000113	0.997158	0.000378	CS pos: 20-21. TVG-CS. Pr: 0.9979
QCP18205.1	(plasmid)Acinetobacter baumannii	strain="VB958"	LIPO(Sec/SPII)	0.002351	0.000113	0.997158	0.000378	CS pos: 20-21. TVG-CS. Pr: 0.9979
QBY90055.1	Acinetobacter baumannii	strain="ACN21"	LIPO(Sec/SPII)	0.002351	0.000113	0.997158	0.000378	CS pos: 20-21. TVG-CS. Pr: 0.9979
QBY15869.1	Acinetobacter baumannii	strain="CIAT758"	LIPO(Sec/SPII)	0.002351	0.000113	0.997158	0.000378	CS pos: 20-21. TVG-CS. Pr: 0.9979
QBR81432.1	Acinetobacter baumannii	strain="EH"	LIPO(Sec/SPII)	0.002351	0.000113	0.997158	0.000378	CS pos: 20-21. TVG-CS. Pr: 0.9979
QBR76392.1	Acinetobacter baumannii	strain="EC"	LIPO(Sec/SPII)	0.002351	0.000113	0.997158	0.000378	CS pos: 20-21. TVG-CS. Pr: 0.9979
QBA05518.1	Acinetobacter baumannii	strain="MDR-UNC"	LIPO(Sec/SPII)	0.002351	0.000113	0.997158	0.000378	CS pos: 20-21. TVG-CS. Pr: 0.9979
QAS45560.1	Acinetobacter baumannii	strain="11A1213CRGN008"	LIPO(Sec/SPII)	0.002351	0.000113	0.997158	0.000378	CS pos: 20-21. TVG-CS. Pr: 0.9979
QAS41952.1	Acinetobacter baumannii	strain="11A1213CRGN055"	LIPO(Sec/SPII)	0.002351	0.000113	0.997158	0.000378	CS pos: 20-21. TVG-CS. Pr: 0.9979
QAS38330.1	Acinetobacter baumannii	strain="11A14CRGN003"	LIPO(Sec/SPII)	0.002351	0.000113	0.997158	0.000378	CS pos: 20-21. TVG-CS. Pr: 0.9979
QAS31900.1	Acinetobacter baumannii	strain="11A1314CRGN088"	LIPO(Sec/SPII)	0.002351	0.000113	0.997158	0.000378	CS pos: 20-21. TVG-CS. Pr: 0.9979
QAB39157.1	Acinetobacter baumannii	strain="A52"	LIPO(Sec/SPII)	0.002351	0.000113	0.997158	0.000378	CS pos: 20-21. TVG-CS. Pr: 0.9979
QCO77358.1	Acinetobacter baumannii	strain="TG29392"	LIPO(Sec/SPII)	0.002351	0.000113	0.997158	0.000378	CS pos: 20-21. TVG-CS. Pr: 0.9979
QCO81118.1	Acinetobacter baumannii	strain="TG22182"	LIPO(Sec/SPII)	0.002351	0.000113	0.997158	0.000378	CS pos: 20-21. TVG-CS. Pr: 0.9979
QCD21227.1	Acinetobacter baumannii	strain="TG31302"	LIPO(Sec/SPII)	0.002351	0.000113	0.997158	0.000378	CS pos: 20-21. TVG-CS. Pr: 0.9979
QCH35398.1	Acinetobacter baumannii	strain="TG22627"	LIPO(Sec/SPII)	0.002351	0.000113	0.997158	0.000378	CS pos: 20-21. TVG-CS. Pr: 0.9979
QCH31725.1	Acinetobacter baumannii	strain="TG22653"	LIPO(Sec/SPII)	0.002351	0.000113	0.997158	0.000378	CS pos: 20-21. TVG-CS. Pr: 0.9979
QCD17456.1	Acinetobacter baumannii	strain="TG31986"	LIPO(Sec/SPII)	0.002351	0.000113	0.997158	0.000378	CS pos: 20-21. TVG-CS. Pr: 0.9979
AZK40079.1	Acinetobacter baumannii	strain="09A16CRGN003B"	LIPO(Sec/SPII)	0.002351	0.000113	0.997158	0.000378	CS pos: 20-21. TVG-CS. Pr: 0.9979
AYX92337.1	Acinetobacter sp.	strain="FDAARGOS_494"	LIPO(Sec/SPII)	0.002351	0.000113	0.997158	0.000378	CS pos: 20-21. TVG-CS. Pr: 0.9979
AYY18806.1	Acinetobacter sp.	strain="FDAARGOS_560"	LIPO(Sec/SPII)	0.002351	0.000113	0.997158	0.000378	CS pos: 20-21. TVG-CS. Pr: 0.9979
AYC00526.1	Acinetobacter baumannii	strain="XH906"	LIPO(Sec/SPII)	0.002351	0.000113	0.997158	0.000378	CS pos: 20-21. TVG-CS. Pr: 0.9979
AVI37570.1	Acinetobacter baumannii	strain="AR_0052"	LIPO(Sec/SPII)	0.002351	0.000113	0.997158	0.000378	CS pos: 20-21. TVG-CS. Pr: 0.9979
AXX57775.1	Acinetobacter baumannii	strain="5845"	LIPO(Sec/SPII)	0.002351	0.000113	0.997158	0.000378	CS pos: 20-21. TVG-CS. Pr: 0.9979
AXX47239.1	Acinetobacter baumannii	strain="10042"	LIPO(Sec/SPII)	0.002351	0.000113	0.997158	0.000378	CS pos: 20-21. TVG-CS. Pr: 0.9979
AXX45124.1	Acinetobacter baumannii	strain="10324"	LIPO(Sec/SPII)	0.002351	0.000113	0.997158	0.000378	CS pos: 20-21. TVG-CS. Pr: 0.9979
AXW89769.1	Acinetobacter baumannii	strain="7847"	LIPO(Sec/SPII)	0.002351	0.000113	0.997158	0.000378	CS pos: 20-21. TVG-CS. Pr: 0.9979
AVI33351.1	Acinetobacter baumannii	strain="AR_0070"	LIPO(Sec/SPII)	0.002351	0.000113	0.997158	0.000378	CS pos: 20-21. TVG-CS. Pr: 0.9979
ASO69882.1	Acinetobacter baumannii	strain="7804"	LIPO(Sec/SPII)	0.002351	0.000113	0.997158	0.000378	CS pos: 20-21. TVG-CS. Pr: 0.9979
AZB87982.1	Acinetobacter baumannii	strain="2008S11-069"	LIPO(Sec/SPII)	0.002351	0.000113	0.997158	0.000378	CS pos: 20-21. TVG-CS. Pr: 0.9979
AWW76182.1	Acinetobacter baumannii	strain="XH731"	LIPO(Sec/SPII)	0.002351	0.000113	0.997158	0.000378	CS pos: 20-21. TVG-CS. Pr: 0.9979
AWW79841.1	Acinetobacter baumannii	strain="XH386"	LIPO(Sec/SPII)	0.002351	0.000113	0.997158	0.000378	CS pos: 20-21. TVG-CS. Pr: 0.9979
AWO17372.1	Acinetobacter baumannii	strain="DA33098"	LIPO(Sec/SPII)	0.002351	0.000113	0.997158	0.000378	CS pos: 20-21. TVG-CS. Pr: 0.9979
AVN07015.1	Acinetobacter baumannii	strain="AR_0056"	LIPO(Sec/SPII)	0.002351	0.000113	0.997158	0.000378	CS pos: 20-21. TVG-CS. Pr: 0.9979
AVP33193.1	Acinetobacter baumannii	strain="DS002"	LIPO(Sec/SPII)	0.002351	0.000113	0.997158	0.000378	CS pos: 20-21. TVG-CS. Pr: 0.9979
AVO86635.1	Acinetobacter baumannii	strain="AR_0102"	LIPO(Sec/SPII)	0.002351	0.000113	0.997158	0.000378	CS pos: 20-21. TVG-CS. Pr: 0.9979
AVN31183.1	Acinetobacter baumannii	strain="AR_0088"	LIPO(Sec/SPII)	0.002351	0.000113	0.997158	0.000378	CS pos: 20-21. TVG-CS. Pr: 0.9979
AVE88948.1	Acinetobacter baumannii	strain="WCHAB005133"	LIPO(Sec/SPII)	0.002351	0.000113	0.997158	0.000378	CS pos: 20-21. TVG-CS. Pr: 0.9979
AUT38750.1	Acinetobacter baumannii	strain="ABNIH28"	LIPO(Sec/SPII)	0.002351	0.000113	0.997158	0.000378	CS pos: 20-21. TVG-CS. Pr: 0.9979
AUG12538.1	Acinetobacter baumannii	strain="SMC_Paed_Ab_BL01"	LIPO(Sec/SPII)	0.002351	0.000113	0.997158	0.000378	CS pos: 20-21. TVG-CS. Pr: 0.9979
QBB75993.1	Acinetobacter baumannii	strain="VB23193"	LIPO(Sec/SPII)	0.002351	0.000113	0.997158	0.000378	CS pos: 20-21. TVG-CS. Pr: 0.9979
ATU51359.1	Acinetobacter baumannii	strain="Ab4653"	LIPO(Sec/SPII)	0.002351	0.000113	0.997158	0.000378	CS pos: 20-21. TVG-CS. Pr: 0.9979
ATU54971.1	Acinetobacter baumannii	strain="Ab4568"	LIPO(Sec/SPII)	0.002351	0.000113	0.997158	0.000378	CS pos: 20-21. TVG-CS. Pr: 0.9979
ATU47685.1	Acinetobacter baumannii	strain="Ab4977"	LIPO(Sec/SPII)	0.002351	0.000113	0.997158	0.000378	CS pos: 20-21. TVG-CS. Pr: 0.9979
ATU24755.1	Acinetobacter baumannii	strain="AYP-A2"	LIPO(Sec/SPII)	0.002351	0.000113	0.997158	0.000378	CS pos: 20-21. TVG-CS. Pr: 0.9979
ATR86147.1	Acinetobacter baumannii	strain="AbPK1"	LIPO(Sec/SPII)	0.002351	0.000113	0.997158	0.000378	CS pos: 20-21. TVG-CS. Pr: 0.9979
ARG06449.1	Acinetobacter baumannii	strain="SSMA17"	LIPO(Sec/SPII)	0.002351	0.000113	0.997158	0.000378	CS pos: 20-21. TVG-CS. Pr: 0.9979
ARF97089.1	Acinetobacter baumannii	strain="SSA12"	LIPO(Sec/SPII)	0.002351	0.000113	0.997158	0.000378	CS pos: 20-21. TVG-CS. Pr: 0.9979
ARG00598.1	Acinetobacter baumannii	strain="SAA14"	LIPO(Sec/SPII)	0.002351	0.000113	0.997158	0.000378	CS pos: 20-21. TVG-CS. Pr: 0.9979
ARG39905.1	Acinetobacter baumannii	strain="WKA02"	LIPO(Sec/SPII)	0.002351	0.000113	0.997158	0.000378	CS pos: 20-21. TVG-CS. Pr: 0.9979
ARG34709.1	Acinetobacter baumannii	strain="HWBA8"	LIPO(Sec/SPII)	0.002351	0.000113	0.997158	0.000378	CS pos: 20-21. TVG-CS. Pr: 0.9979
ARG23183.1	Acinetobacter baumannii	strain="SSA6"	LIPO(Sec/SPII)	0.002351	0.000113	0.997158	0.000378	CS pos: 20-21. TVG-CS. Pr: 0.9979
ARG28343.1	Acinetobacter baumannii	strain="USA2"	LIPO(Sec/SPII)	0.002351	0.000113	0.997158	0.000378	CS pos: 20-21. TVG-CS. Pr: 0.9979
ARF93449.1	Acinetobacter baumannii	strain="15A5"	LIPO(Sec/SPII)	0.002351	0.000113	0.997158	0.000378	CS pos: 20-21. TVG-CS. Pr: 0.9979
ARG22084.1	Acinetobacter baumannii	strain="15A34"	LIPO(Sec/SPII)	0.002351	0.000113	0.997158	0.000378	CS pos: 20-21. TVG-CS. Pr: 0.9979
ARG12198.1	Acinetobacter baumannii	strain="CBA7"	LIPO(Sec/SPII)	0.002351	0.000113	0.997158	0.000378	CS pos: 20-21. TVG-CS. Pr: 0.9979
ARG11114.1	Acinetobacter baumannii	strain="JBA13"	LIPO(Sec/SPII)	0.002351	0.000113	0.997158	0.000378	CS pos: 20-21. TVG-CS. Pr: 0.9979
AQU57288.1	Acinetobacter baumannii	strain="AB34299"	LIPO(Sec/SPII)	0.002351	0.000113	0.997158	0.000378	CS pos: 20-21. TVG-CS. Pr: 0.9979
APQ91548.1	Acinetobacter baumannii	strain="CMC-CR-MDR-Ab66"	LIPO(Sec/SPII)	0.002351	0.000113	0.997158	0.000378	CS pos: 20-21. TVG-CS. Pr: 0.9979
APQ87775.1	Acinetobacter baumannii	strain="CMC-MDR-Ab59"	LIPO(Sec/SPII)	0.002351	0.000113	0.997158	0.000378	CS pos: 20-21. TVG-CS. Pr: 0.9979
APQ83911.1	Acinetobacter baumannii	strain="CMC-CR-MDR-Ab4"	LIPO(Sec/SPII)	0.002351	0.000113	0.997158	0.000378	CS pos: 20-21. TVG-CS. Pr: 0.9979
APO57228.1	Acinetobacter baumannii	strain="LAC4"	LIPO(Sec/SPII)	0.002351	0.000113	0.997158	0.000378	CS pos: 20-21. TVG-CS. Pr: 0.9979
APM47549.1	Acinetobacter baumannii	strain="XDR-BJ83"	LIPO(Sec/SPII)	0.002351	0.000113	0.997158	0.000378	CS pos: 20-21. TVG-CS. Pr: 0.9979
APJ21874.1	Acinetobacter baumannii	strain="AF-673"	LIPO(Sec/SPII)	0.002351	0.000113	0.997158	0.000378	CS pos: 20-21. TVG-CS. Pr: 0.9979
APF42280.1	Acinetobacter baumannii	strain="HRAB-85"	LIPO(Sec/SPII)	0.002351	0.000113	0.997158	0.000378	CS pos: 20-21. TVG-CS. Pr: 0.9979
AOX98453.1	Acinetobacter baumannii	strain="KAB08"	LIPO(Sec/SPII)	0.002351	0.000113	0.997158	0.000378	CS pos: 20-21. TVG-CS. Pr: 0.9979
AOX94610.1	Acinetobacter baumannii	strain="KAB07"	LIPO(Sec/SPII)	0.002351	0.000113	0.997158	0.000378	CS pos: 20-21. TVG-CS. Pr: 0.9979
AOX90751.1	Acinetobacter baumannii	strain="KAB06"	LIPO(Sec/SPII)	0.002351	0.000113	0.997158	0.000378	CS pos: 20-21. TVG-CS. Pr: 0.9979
AOX86907.1	Acinetobacter baumannii	strain="KAB05"	LIPO(Sec/SPII)	0.002351	0.000113	0.997158	0.000378	CS pos: 20-21. TVG-CS. Pr: 0.9979
AOX79821.1	Acinetobacter baumannii	strain="KAB04"	LIPO(Sec/SPII)	0.002351	0.000113	0.997158	0.000378	CS pos: 20-21. TVG-CS. Pr: 0.9979
AOX79056.1	Acinetobacter baumannii	strain="KAB03"	LIPO(Sec/SPII)	0.002351	0.000113	0.997158	0.000378	CS pos: 20-21. TVG-CS. Pr: 0.9979
AOX75222.1	Acinetobacter baumannii	strain="KAB02"	LIPO(Sec/SPII)	0.002351	0.000113	0.997158	0.000378	CS pos: 20-21. TVG-CS. Pr: 0.9979
AOX71326.1	Acinetobacter baumannii	strain="KAB01"	LIPO(Sec/SPII)	0.002351	0.000113	0.997158	0.000378	CS pos: 20-21. TVG-CS. Pr: 0.9979
ANC36864.1	Acinetobacter baumannii	strain="3207"	LIPO(Sec/SPII)	0.002351	0.000113	0.997158	0.000378	CS pos: 20-21. TVG-CS. Pr: 0.9979
AMN03042.1	Acinetobacter baumannii	strain="XH858"	LIPO(Sec/SPII)	0.002351	0.000113	0.997158	0.000378	CS pos: 20-21. TVG-CS. Pr: 0.9979
AML72992.1	Acinetobacter baumannii	strain="XH856"	LIPO(Sec/SPII)	0.002351	0.000113	0.997158	0.000378	CS pos: 20-21. TVG-CS. Pr: 0.9979
AML72244.1	Acinetobacter baumannii	strain="XH857"	LIPO(Sec/SPII)	0.002351	0.000113	0.997158	0.000378	CS pos: 20-21. TVG-CS. Pr: 0.9979
AML68533.1	Acinetobacter baumannii	strain="XH859"	LIPO(Sec/SPII)	0.002351	0.000113	0.997158	0.000378	CS pos: 20-21. TVG-CS. Pr: 0.9979
AML62232.1	Acinetobacter baumannii	strain="XH860"	LIPO(Sec/SPII)	0.002351	0.000113	0.997158	0.000378	CS pos: 20-21. TVG-CS. Pr: 0.9979
AMC17029.1	Acinetobacter baumannii	strain="YU-R612"	LIPO(Sec/SPII)	0.002351	0.000113	0.997158	0.000378	CS pos: 20-21. TVG-CS. Pr: 0.9979
ALX97909.1	Acinetobacter baumannii	strain="KBN10P02143"	LIPO(Sec/SPII)	0.002351	0.000113	0.997158	0.000378	CS pos: 20-21. TVG-CS. Pr: 0.9979
KMV26445.1	Acinetobacter baumannii	strain="B8300"	LIPO(Sec/SPII)	0.002351	0.000113	0.997158	0.000378	CS pos: 20-21. TVG-CS. Pr: 0.9979
AKQ29178.1	Acinetobacter baumannii	strain="Ab04-mff"	LIPO(Sec/SPII)	0.002351	0.000113	0.997158	0.000378	CS pos: 20-21. TVG-CS. Pr: 0.9979
KMV07462.1	Acinetobacter baumannii	strain="B8342"	LIPO(Sec/SPII)	0.002351	0.000113	0.997158	0.000378	CS pos: 20-21. TVG-CS. Pr: 0.9979
ANB87283.1	Acinetobacter baumannii	strain="ORAB01"	LIPO(Sec/SPII)	0.002351	0.000113	0.997158	0.000378	CS pos: 20-21. TVG-CS. Pr: 0.9979
BAP65171.1	Acinetobacter baumannii	strain="IOMTU 433"	LIPO(Sec/SPII)	0.002351	0.000113	0.997158	0.000378	CS pos: 20-21. TVG-CS. Pr: 0.9979
AJB65629.1	Acinetobacter baumannii	strain="6200"	LIPO(Sec/SPII)	0.002351	0.000113	0.997158	0.000378	CS pos: 20-21. TVG-CS. Pr: 0.9979
AIY35712.1	Acinetobacter baumannii	strain="LAC-4"	LIPO(Sec/SPII)	0.002351	0.000113	0.997158	0.000378	CS pos: 20-21. TVG-CS. Pr: 0.9979
AIL73707.1	Acinetobacter baumannii	strain="AB031"	LIPO(Sec/SPII)	0.002351	0.000113	0.997158	0.000378	CS pos: 20-21. TVG-CS. Pr: 0.9979
AIA52210.1	Acinetobacter baumannii	strain="AC29"	LIPO(Sec/SPII)	0.002351	0.000113	0.997158	0.000378	CS pos: 20-21. TVG-CS. Pr: 0.9979
AHB90062.1	Acinetobacter baumannii	strain="ZW85-1"	LIPO(Sec/SPII)	0.002351	0.000113	0.997158	0.000378	CS pos: 20-21. TVG-CS. Pr: 0.9979
AOP64923.1	Acinetobacter baumannii	strain="DU202"	LIPO(Sec/SPII)	0.002351	0.000113	0.997158	0.000378	CS pos: 20-21. TVG-CS. Pr: 0.9979
AGQ11938.1	Acinetobacter baumannii	strain="BJAB0868"	LIPO(Sec/SPII)	0.002351	0.000113	0.997158	0.000378	CS pos: 20-21. TVG-CS. Pr: 0.9979
AGQ08146.1	Acinetobacter baumannii	strain="BJAB0715"	LIPO(Sec/SPII)	0.002351	0.000113	0.997158	0.000378	CS pos: 20-21. TVG-CS. Pr: 0.9979
AGQ15798.1	Acinetobacter baumannii	strain="BJAB07104"	LIPO(Sec/SPII)	0.002351	0.000113	0.997158	0.000378	CS pos: 20-21. TVG-CS. Pr: 0.9979
AHX65447.1	Acinetobacter baumannii	strain="AC30"	LIPO(Sec/SPII)	0.002351	0.000113	0.997158	0.000378	CS pos: 20-21. TVG-CS. Pr: 0.9979
AFU39658.1	Acinetobacter baumannii	strain="TYTH-1"	LIPO(Sec/SPII)	0.002351	0.000113	0.997158	0.000378	CS pos: 20-21. TVG-CS. Pr: 0.9979
AEP07988.1	Acinetobacter baumannii	strain="MDR-ZJ06"	LIPO(Sec/SPII)	0.002351	0.000113	0.997158	0.000378	CS pos: 20-21. TVG-CS. Pr: 0.9979
ADX93974.1	Acinetobacter baumannii	strain="TCDC-AB0715"	LIPO(Sec/SPII)	0.002351	0.000113	0.997158	0.000378	CS pos: 20-21. TVG-CS. Pr: 0.9979
ADX05027.1	Acinetobacter baumannii	strain="1656-2"	LIPO(Sec/SPII)	0.002351	0.000113	0.997158	0.000378	CS pos: 20-21. TVG-CS. Pr: 0.9979
AFI94008.1	Acinetobacter baumannii	strain="MDR-TJ"	LIPO(Sec/SPII)	0.002351	0.000113	0.997158	0.000378	CS pos: 20-21. TVG-CS. Pr: 0.9979
QEI74281.1	Acinetobacter baumannii	strain="PG20180064"	LIPO(Sec/SPII)	0.002351	0.000113	0.997158	0.000378	CS pos: 20-21. TVG-CS. Pr: 0.9979
QBC48869.1	Acinetobacter baumannii	strain="NCIMB 8209"	LIPO(Sec/SPII)	0.002712	0.000148	0.996685	0.000454	CS pos: 20-21. TVG-CS. Pr: 0.9975
AOM85965.1	Acinetobacter baumannii	strain="CA-17"	LIPO(Sec/SPII)	0.002170	0.000093	0.997427	0.000310	CS pos: 20-21. TVG-CS. Pr: 0.9981
QCP26711.1	Acinetobacter baumannii	strain="VB35435"	LIPO(Sec/SPII)	0.002343	0.000114	0.997160	0.000383	CS pos: 20-21. TVG-CS. Pr: 0.9979
QCP25211.1	Acinetobacter baumannii	strain="VB35179"	LIPO(Sec/SPII)	0.002284	0.000114	0.997220	0.000381	CS pos: 20-21. TVG-CS. Pr: 0.9979
QBZ99486.1	Acinetobacter nosocomialis	strain="KAN01"	LIPO(Sec/SPII)	0.001699	0.000082	0.997898	0.000321	CS pos: 20-21. TVG-CS. Pr: 0.9985
AZC01736.1	Acinetobacter nosocomialis	strain="2010N17-248"	LIPO(Sec/SPII)	0.001699	0.000082	0.997898	0.000321	CS pos: 20-21. TVG-CS. Pr: 0.9985
AZC05592.1	Acinetobacter nosocomialis	strain="2014S01-097"	LIPO(Sec/SPII)	0.001699	0.000082	0.997898	0.000321	CS pos: 20-21. TVG-CS. Pr: 0.9985
AZC03884.1	Acinetobacter nosocomialis	strain="2014N23-120"	LIPO(Sec/SPII)	0.001699	0.000082	0.997898	0.000321	CS pos: 20-21. TVG-CS. Pr: 0.9985
QGA45474.1	Acinetobacter nosocomialis	strain="AC1530"	LIPO(Sec/SPII)	0.001699	0.000082	0.997898	0.000321	CS pos: 20-21. TVG-CS. Pr: 0.9985
QEH28292.1	Acinetobacter nosocomialis	strain="J1A"	LIPO(Sec/SPII)	0.001557	0.000079	0.998066	0.000298	CS pos: 20-21. TVG-CS. Pr: 0.9987
PJF05408.1	Acinetobacter seifertii	strain="MI30-324"	LIPO(Sec/SPII)	0.001497	0.000074	0.998146	0.000283	CS pos: 20-21. TVG-CS. Pr: 0.9988
ONN58184.1	Acinetobacter genomosp. 33YU	strain="A360"	LIPO(Sec/SPII)	0.001557	0.000077	0.998079	0.000287	CS pos: 20-21. TVG-CS. Pr: 0.9987
ONN55533.1	Acinetobacter genomosp. 33YU	strain="A362"	LIPO(Sec/SPII)	0.001557	0.000077	0.998079	0.000287	CS pos: 20-21. TVG-CS. Pr: 0.9987
ENU45176.1	Acinetobacter seifertii	strain="NIPH 973"	LIPO(Sec/SPII)	0.001557	0.000077	0.998079	0.000287	CS pos: 20-21. TVG-CS. Pr: 0.9987
AWL17860.1	Acinetobacter nosocomialis	strain="NCTC 8102"	LIPO(Sec/SPII)	0.001445	0.000075	0.998153	0.000327	CS pos: 20-21. TVG-CS. Pr: 0.9988
AVF42906.1	Acinetobacter nosocomialis	strain="FDAARGOS_129"	LIPO(Sec/SPII)	0.001445	0.000075	0.998153	0.000327	CS pos: 20-21. TVG-CS. Pr: 0.9988
ARG15572.1	Acinetobacter nosocomialis	strain="SSA3"	LIPO(Sec/SPII)	0.001445	0.000075	0.998153	0.000327	CS pos: 20-21. TVG-CS. Pr: 0.9988
AQV14434.1	Acinetobacter pittii	strain="YMC2010/8/T346"	LIPO(Sec/SPII)	0.001444	0.000083	0.998196	0.000277	CS pos: 20-21. TVG-CS. Pr: 0.9989
AMX17537.1	Acinetobacter pittii	strain="IEC338SC"	LIPO(Sec/SPII)	0.001444	0.000083	0.998196	0.000277	CS pos: 20-21. TVG-CS. Pr: 0.9989
AMO39544.1	Acinetobacter sp.	strain="DUT-2"	LIPO(Sec/SPII)	0.001444	0.000083	0.998196	0.000277	CS pos: 20-21. TVG-CS. Pr: 0.9989
AMM27467.1	Acinetobacter pittii	strain="AP_882"	LIPO(Sec/SPII)	0.001444	0.000083	0.998196	0.000277	CS pos: 20-21. TVG-CS. Pr: 0.9989
WP_049066454.1	Acinetobacter seifertii	strain="1334_ABAU"	LIPO(Sec/SPII)	0.001557	0.000077	0.998079	0.000287	CS pos: 20-21. TVG-CS. Pr: 0.9987
QCP64421.1	Acinetobacter nosocomialis	strain="M2"	LIPO(Sec/SPII)	0.001699	0.000082	0.997898	0.000321	CS pos: 20-21. TVG-CS. Pr: 0.9985
QBF76942.1	Acinetobacter nosocomialis	strain="KAN02"	LIPO(Sec/SPII)	0.001699	0.000082	0.997898	0.000321	CS pos: 20-21. TVG-CS. Pr: 0.9985
ONN49340.1	Acinetobacter genomosp. 33YU	strain="A354"	LIPO(Sec/SPII)	0.001557	0.000077	0.998079	0.000287	CS pos: 20-21. TVG-CS. Pr: 0.9987
PJG66322.1	Acinetobacter seifertii	strain="V1371"	LIPO(Sec/SPII)	0.001532	0.000072	0.998091	0.000306	CS pos: 20-21. TVG-CS. Pr: 0.9987
QHQ33438.1	Acinetobacter pittii	strain="NQ-003"	LIPO(Sec/SPII)	0.001569	0.000136	0.997861	0.000434	CS pos: 18-19. TVG-CS. Pr: 0.9989
QEI29851.1	Acinetobacter pittii	strain="AP43"	LIPO(Sec/SPII)	0.001569	0.000136	0.997861	0.000434	CS pos: 18-19. TVG-CS. Pr: 0.9989
QEA26581.1	Acinetobacter pittii	strain="C54"	LIPO(Sec/SPII)	0.001569	0.000136	0.997861	0.000434	CS pos: 18-19. TVG-CS. Pr: 0.9989
AZP31289.1	Acinetobacter pittii	strain="ST220"	LIPO(Sec/SPII)	0.001569	0.000136	0.997861	0.000434	CS pos: 18-19. TVG-CS. Pr: 0.9989
AVN23702.1	Acinetobacter pittii	strain="WCHAP100020"	LIPO(Sec/SPII)	0.001569	0.000136	0.997861	0.000434	CS pos: 18-19. TVG-CS. Pr: 0.9989
AVN20092.1	Acinetobacter pittii	strain="WCHAP100004"	LIPO(Sec/SPII)	0.001569	0.000136	0.997861	0.000434	CS pos: 18-19. TVG-CS. Pr: 0.9989
AUT36086.1	Acinetobacter pittii	strain="WCHAP005069"	LIPO(Sec/SPII)	0.001569	0.000136	0.997861	0.000434	CS pos: 18-19. TVG-CS. Pr: 0.9989
AUM29133.1	Acinetobacter pittii	strain="XJ88"	LIPO(Sec/SPII)	0.001569	0.000136	0.997861	0.000434	CS pos: 18-19. TVG-CS. Pr: 0.9989
AJB46926.1	Acinetobacter nosocomialis	strain="6411"	LIPO(Sec/SPII)	0.001403	0.000077	0.998233	0.000288	CS pos: 20-21. TVG-CS. Pr: 0.9988
VAX43223.1	Acinetobacter calcoaceticus	strain="2117"	LIPO(Sec/SPII)	0.001786	0.000116	0.997738	0.000360	CS pos: 20-21. AVG-CS. Pr: 0.9986
ADY83193.1	Acinetobacter pittii	strain="PHEA-2"	LIPO(Sec/SPII)	0.001561	0.000137	0.997870	0.000433	CS pos: 18-19. TVG-CS. Pr: 0.9989
AQZ83284.1	Acinetobacter calcoaceticus	strain="CA16"	LIPO(Sec/SPII)	0.001240	0.000085	0.998343	0.000332	CS pos: 20-21. AVG-CS. Pr: 0.9991
AVZ06880.1	Acinetobacter pittii	strain="WCHAP005046"	LIPO(Sec/SPII)	0.001581	0.000144	0.997845	0.000430	CS pos: 18-19. TVG-CS. Pr: 0.9989
ARD30656.1	Acinetobacter lactucae	strain="OTEC-02"	LIPO(Sec/SPII)	0.001682	0.000141	0.997746	0.000431	CS pos: 18-19. TVG-CS. Pr: 0.9988
WP_080947642.1	Acinetobacter pittii	strain="HUMV-6483"	LIPO(Sec/SPII)	0.001220	0.000105	0.998260	0.000416	CS pos: 18-19. TVG-CS. Pr: 0.9992
ADI89253.1	Acinetobacter oleivorans	strain="DR1"	LIPO(Sec/SPII)	0.001590	0.000099	0.997985	0.000325	CS pos: 20-21. TVG-CS. Pr: 0.9988
WP_150378060.1	Acinetobacter pittii	strain="AB17H194"	LIPO(Sec/SPII)	0.003037	0.000221	0.995789	0.000953	CS pos: 21-22. TVG-CS. Pr: 0.9967
BAN86297.1	Acinetobacter baumannii	strain="NCGM 237"	OTHER	0.358358	0.003107	0.075312	0.563223
ENX10759.1	Acinetobacter variabilis	strain="NIPH 2171"	LIPO(Sec/SPII)	0.001374	0.000179	0.998049	0.000398	CS pos: 20-21. FTG-CA. Pr: 0.9986
KGH48930.1	Acinetobacter idrijaensis	strain="MII"	LIPO(Sec/SPII)	0.002669	0.000232	0.996483	0.000616	CS pos: 20-21. FTG-CA. Pr: 0.9973
WP_159122656.1	Acinetobacter variabilis	strain="SCsl29"	LIPO(Sec/SPII)	0.001366	0.000176	0.998057	0.000401	CS pos: 20-21. FTG-CA. Pr: 0.9986
QGR74581.1	Acinetobacter lwoffii	strain="FDAARGOS_552"	LIPO(Sec/SPII)	0.001175	0.000163	0.998266	0.000396	CS pos: 20-21. FTG-CA. Pr: 0.9989
RSB50746.1	Acinetobacter variabilis	strain="AV_175"	LIPO(Sec/SPII)	0.001397	0.000229	0.997967	0.000407	CS pos: 20-21. FTG-CA. Pr: 0.9984
AUX88482.1	Acinetobacter sp.ACNIH1	strain="ACNIH1"	LIPO(Sec/SPII)	0.001374	0.000179	0.998049	0.000398	CS pos: 20-21. FTG-CA. Pr: 0.9986
ATU44297.1	Acinetobacter junii	strain="lzh-X15"	LIPO(Sec/SPII)	0.001611	0.000144	0.997843	0.000401	CS pos: 20-21. ISA-CS. Pr: 0.9988
QHH93925.1	Acinetobacter gyllenbergii	strain="NCCP 16015"	LIPO(Sec/SPII)	0.004187	0.000135	0.995317	0.000362	CS pos: 20-21. IAA-CS. Pr: 0.9960
PKF36716.1	Acinetobacter proteolyticus	strain="2P01AA"	LIPO(Sec/SPII)	0.004187	0.000135	0.995317	0.000362	CS pos: 20-21. IAA-CS. Pr: 0.9960
APU47580.1	Acinetobacter junii	strain="65"	LIPO(Sec/SPII)	0.001643	0.000165	0.997703	0.000489	CS pos: 20-21. ISA-CS. Pr: 0.9988
AWA46905.1	Acinetobacter junii	strain="WCHAJ59"	LIPO(Sec/SPII)	0.001146	0.000144	0.998326	0.000385	CS pos: 20-21. ISA-CS. Pr: 0.9992
WP_043972872.1	Acinetobacter colistiniresistens	strain="NR1165"	LIPO(Sec/SPII)	0.005623	0.000139	0.993807	0.000431	CS pos: 20-21. VAA-CS. Pr: 0.9951
AMW77747.1	Acinetobacter sp. TGL-Y2	strain="TGL-Y2"	LIPO(Sec/SPII)	0.000461	0.000081	0.999267	0.000192	CS pos: 21-22. SVG-CS. Pr: 0.9998
QHH98991.1	Acinetobacter dispersus	strain="NCCP 16014"	LIPO(Sec/SPII)	0.003015	0.000148	0.996497	0.000340	CS pos: 20-21. LAA-CS. Pr: 0.9973
ENW06988.1	Acinetobacter beijerinckii CIP 110307	strain="CIP 110307"	LIPO(Sec/SPII)	0.001752	0.000190	0.997538	0.000520	CS pos: 20-21. ISA-CS. Pr: 0.9987
EPG41544.1	Acinetobacter colistiniresistens	strain="NIPH 2036"	LIPO(Sec/SPII)	0.002879	0.000126	0.996623	0.000372	CS pos: 20-21. ITA-CS. Pr: 0.9973
WP_089605864.1	Acinetobacter piscicola	strain="LW15"	LIPO(Sec/SPII)	0.000521	0.000071	0.999173	0.000235	CS pos: 21-22. SVG-CT. Pr: 0.9997
AWL30165.1	Acinetobacter defluvii	strain="WCHA30"	LIPO(Sec/SPII)	0.009914	0.000222	0.989043	0.000821	CS pos: 22-23. TVA-CT. Pr: 0.9911
WP_019385478.1	Acinetobacter venetianus	strain="VE-C3"	LIPO(Sec/SPII)	0.003674	0.000126	0.995619	0.000580	CS pos: 20-21. LTA-CS. Pr: 0.9966
ATZ65292.1	Acinetobacter bereziniae	strain="XH901"	LIPO(Sec/SPII)	0.001215	0.000114	0.998289	0.000381	CS pos: 21-22. TAA-CS. Pr: 0.9988
EZQ12222.1	Acinetobacter sp. Ver3	strain="Ver3"	LIPO(Sec/SPII)	0.004489	0.000248	0.994732	0.000532	CS pos: 23-24. FVG-CA. Pr: 0.9950
ENX33216.1	Acinetobacter colistiniresistens	strain="NIPH 1859"	LIPO(Sec/SPII)	0.005677	0.000188	0.993783	0.000353	CS pos: 20-21. IAA-CS. Pr: 0.9945
WP_046739991.1	Acinetobacter parvus	strain="CM11"	LIPO(Sec/SPII)	0.001153	0.000060	0.998511	0.000276	CS pos: 20-21. MSA-CS. Pr: 0.9992
ENU33598.1	Acinetobacter parvus	strain="NIPH 1103"	LIPO(Sec/SPII)	0.002383	0.000109	0.997193	0.000316	CS pos: 20-21. IAA-CS. Pr: 0.9979
KAB0629153.1	Acinetobacter gandensis	strain="CCUG 68482"	LIPO(Sec/SPII)	0.003718	0.002096	0.993741	0.000445	CS pos: 20-21. FTG-CT. Pr: 0.9943
OBX29104.1	Acinetobacter gandensis	strain="ANC 4275"	LIPO(Sec/SPII)	0.003718	0.002096	0.993741	0.000445	CS pos: 20-21. FTG-CT. Pr: 0.9943
AVZ84791.1	Acinetobacter sp. WCHA45	strain="WCHA45"	LIPO(Sec/SPII)	0.002666	0.000089	0.996935	0.000310	CS pos: 20-21. IAA-CS. Pr: 0.9978
ENU35257.1	Acinetobacter parvus DSM 16617	strain="CIP 108168"	LIPO(Sec/SPII)	0.002365	0.000111	0.997198	0.000326	CS pos: 20-21. IAA-CS. Pr: 0.9979
ENV32221.1	Acinetobacter gerneri DSM 14967	strain="CIP 107464"	LIPO(Sec/SPII)	0.001834	0.000124	0.997696	0.000346	CS pos: 20-21. SVG-CA. Pr: 0.9984
WP_087662220.1	Acinetobacter indicus	strain="WMB-7"	LIPO(Sec/SPII)	0.004315	0.000176	0.994728	0.000781	CS pos: 20-21. GVG-CT. Pr: 0.9936
AYA04834.1	Acinetobacter sp.	strain="WCHAc010034"	LIPO(Sec/SPII)	0.064693	0.096404	0.837332	0.001571	CS pos: 23-24. AAG-CA. Pr: 0.8353
WP_104498749.1	Acinetobacter indicus	strain="XG03"	LIPO(Sec/SPII)	0.005108	0.000222	0.993756	0.000914	CS pos: 20-21. GVG-CT. Pr: 0.9926
ENU20850.1	Acinetobacter bohemicus	strain="ANC 3994"	LIPO(Sec/SPII)	0.002114	0.000303	0.997010	0.000572	CS pos: 21-22. MAG-CA. Pr: 0.9979
SDY36326.1	Acinetobacter kyonggiensis	strain="ANC 5109"	LIPO(Sec/SPII)	0.001592	0.000277	0.997576	0.000555	CS pos: 21-22. MVG-CA. Pr: 0.9981
WP_075168261.1	Acinetobacter indicus	strainTQ18	LIPO(Sec/SPII)	0.001593	0.000278	0.997576	0.000555	CS pos: 21-22. MVG-CA. Pr: 0.9982
WP_075168261.1	Acinetobacter indicus	strainTQ23	LIPO(Sec/SPII)	0.001594	0.000279	0.997576	0.000555	CS pos: 21-22. MVG-CA. Pr: 0.9983
WP_075168261.1	Acinetobacter indicus	strain="TQ04"	LIPO(Sec/SPII)	0.004572	0.000217	0.994266	0.000945	CS pos: 20-21. GVG-CT. Pr: 0.9935
WP_104505661.1	Acinetobacter indicus	strain="XG01"	LIPO(Sec/SPII)	0.003694	0.000219	0.995038	0.001049	CS pos: 20-21. GVG-CT. Pr: 0.9954
APX63906.1	Acinetobacter schindleri	strain="ACE"	LIPO(Sec/SPII)	0.002789	0.007398	0.988781	0.001032	CS pos: 30-31. FTG-CA. Pr: 0.9654
WP_071319829.1	Acinetobacter schindleri	strain="H3"	LIPO(Sec/SPII)	0.001209	0.000976	0.997298	0.000517	CS pos: 25-26. FTG-CA. Pr: 0.9970
AWD69758.1	Acinetobacter schindleri	strain="SGAir0122"	LIPO(Sec/SPII)	0.001209	0.000976	0.997298	0.000517	CS pos: 25-26. FTG-CA. Pr: 0.9970
SFS71927.1	Acinetobacter bohemicus	strain="ANC 5076"	LIPO(Sec/SPII)	0.002908	0.000323	0.996285	0.000483	CS pos: 21-22. MAG-CA. Pr: 0.9972
ANF82631.1	Acinetobacter sp.	strain="NCu2D-2"	LIPO(Sec/SPII)	0.001710	0.000164	0.997689	0.000438	CS pos: 20-21. FSA-CS. Pr: 0.9985
QFS18389.1	Acinetobacter indicus	strain="HY20"	LIPO(Sec/SPII)	0.004225	0.000219	0.994559	0.000996	CS pos: 20-21. GVG-CT. Pr: 0.9939
WP_018680037.1	Acinetobacter tjernbergiae	strain="DSM 14971"	LIPO(Sec/SPII)	0.003058	0.000216	0.996335	0.000391	CS pos: 20-21. LTA-CS. Pr: 0.9972
SCC71482.1	AcinetobacterAlbensis	strain="ANC 4874"	LIPO(Sec/SPII)	0.010009	0.001330	0.987841	0.000820	CS pos: 21-22. MVG-CA. Pr: 0.9884
ALD02647.1	Acinetobacter sp.	strain="TTH0-4"	LIPO(Sec/SPII)	0.006254	0.000826	0.992348	0.000572	CS pos: 21-22. MVG-CA. Pr: 0.9934
BAP35313.1	Acinetobacter guillouiae	strain="NBRC 110550"	LIPO(Sec/SPII)	0.001503	0.000138	0.997811	0.000548	CS pos: 21-22. TAA-CS. Pr: 0.9983
QDK96525.1	Acinetobacter tandoii	strain="SE63"	LIPO(Sec/SPII)	0.001996	0.000221	0.997365	0.000418	CS pos: 21-22. IVG-CS. Pr: 0.9882
QGA11963.1	Acinetobacter sp.	strain="dk386"	LIPO(Sec/SPII)	0.002564	0.000122	0.996997	0.000317	CS pos: 20-21. LAG-CT. Pr: 0.9979
QGM26676.1	Acinetobacter towneri	strain="19110F47"	LIPO(Sec/SPII)	0.001244	0.000178	0.998154	0.000424	CS pos: 20-21. LMG-CS. Pr: 0.9990
SDC53982.1	Acinetobacter kookii	strain="ANC 4667"	LIPO(Sec/SPII)	0.000658	0.000064	0.999071	0.000207	CS pos: 20-21. LAG-CA. Pr: 0.9997
AUX86072.1	Acinetobacter sp.	strain="ACNIH2"	LIPO(Sec/SPII)	0.000579	0.000097	0.999035	0.000289	CS pos: 21-22. IVG-CS. Pr: 0.9994
QCO20424.1	Acinetobacter cumulans	strain="WCHAc060092"	LIPO(Sec/SPII)	0.001818	0.000297	0.996575	0.001310	CS pos: 25-26. MLG-CA. Pr: 0.9969
ATO19452.1	Acinetobacter sp.	strain="LoGeW2-3"	LIPO(Sec/SPII)	0.001334	0.002923	0.995213	0.000529	CS pos: 25-26. FTG-CA. Pr: 0.9948
ALH94518.1	Acinetobacter equi	strain="114"	LIPO(Sec/SPII)	0.000494	0.000119	0.999053	0.000334	CS pos: 20-21. MSG-CS. Pr: 0.9998
AXY58956.1	Acinetobacter sp.	strain="WCHAc010052"	LIPO(Sec/SPII)	0.006768	0.000671	0.991729	0.000832	CS pos: 19-20. AAG-CA. Pr: 0.9921
AVH49574.1	Acinetobacter sp.	strain="SWBY1"	LIPO(Sec/SPII)	0.001349	0.000219	0.997919	0.000513	CS pos: 20-21. LMG-CS. Pr: 0.9984
ESK52832.1	Acinetobacter brisouii	strain="CIP 110357"	LIPO(Sec/SPII)	0.003076	0.000078	0.996557	0.000289	CS pos: 20-21. LTG-CQ. Pr: 0.9970
ENV48712.1	Acinetobacter brisouii	strain="ANC 4119"	LIPO(Sec/SPII)	0.003076	0.000078	0.996557	0.000289	CS pos: 20-21. LTG-CQ. Pr: 0.9970
AXQ23672.1	Acinetobacter wuhouensis	strain="WCHA60"	LIPO(Sec/SPII)	0.000646	0.000081	0.998967	0.000305	CS pos: 20-21. FTA-CT. Pr: 0.9993
KYQ71771.1	Acinetobacter pragensis	strain="ANC 4149"	LIPO(Sec/SPII)	0.008138	0.000719	0.990572	0.000571	CS pos: 23-24. AAG-CS. Pr: 0.9883
KWQ03886.1	Acinetobacter harbinensis	strain="HITLi 7"	LIPO(Sec/SPII)	0.014278	0.001706	0.981270	0.002745	CS pos: 21-22. LAA-CS. Pr: 0.9821
SDB93814.1	Acinetobacter marinus	strain="ANC 3699"	LIPO(Sec/SPII)	0.000773	0.000123	0.998693	0.000411	CS pos: 22-23. MTG-CT. Pr: 0.9995
ESK38872.1	Acinetobacter nectaris	strain="CIP 110549"	LIPO(Sec/SPII)	0.000782	0.000132	0.998293	0.000793	CS pos: 22-23. VTG-CS. Pr: 0.9995
AYO55777.1	Acinetobacter wuhouensis	strain="WCHAW010062"	LIPO(Sec/SPII)	0.000611	0.000088	0.998958	0.000342	CS pos: 20-21. FTA-CT. Pr: 0.9993
WP_005013097.1	Acinetobacter bouvetii	strain="DSM 14964"	LIPO(Sec/SPII)	0.007332	0.001025	0.991117	0.000526	CS pos: 23-24. AAG-CS. Pr: 0.9895
ENV81472.1	Acinetobacter bouvetii DSM 14964	strain="CIP 107468"	LIPO(Sec/SPII)	0.007332	0.001025	0.991117	0.000526	CS pos: 23-24. AAG-CS. Pr: 0.9895
AYA67659.1	Acinetobacter sp.	strain="WCHA55"	LIPO(Sec/SPII)	0.004645	0.000187	0.994496	0.000671	CS pos: 21-22. TVA-CT. Pr: 0.9963
QEK34636.1	Acinetobacter johnsonii	strain="Acsw19"	LIPO(Sec/SPII)	0.004269	0.000169	0.994881	0.000681	CS pos: 21-22. TVA-CT. Pr: 0.9965
QBK71040.1	Acinetobacter johnsonii	strain="M19"	LIPO(Sec/SPII)	0.004431	0.000174	0.994677	0.000719	CS pos: 21-22. TVA-CT. Pr: 0.9964
AZN62901.1	Acinetobacter johnsonii	strain="IC001"	LIPO(Sec/SPII)	0.004431	0.000174	0.994677	0.000719	CS pos: 21-22. TVA-CT. Pr: 0.9964
ALV71748.1	Acinetobacter johnsonii	strain="XBB1"	LIPO(Sec/SPII)	0.004431	0.000174	0.994677	0.000719	CS pos: 21-22. TVA-CT. Pr: 0.9964
SNX43178.1	Acinetobacter puyangensis	strain="ANC 4466"	LIPO(Sec/SPII)	0.000473	0.000060	0.999252	0.000215	CS pos: 20-21. LSG-CN. Pr: 0.9998
SNQ29459.1	Acinetobacter Apis	strain="ANC 5114"	LIPO(Sec/SPII)	0.000642	0.000124	0.998665	0.000569	CS pos: 20-21. FTG-CS. Pr: 0.9996
AXF44428.1	Acinetobacter johnsonii	strain="LXL_C1"	LIPO(Sec/SPII)	0.004431	0.000174	0.994677	0.000719	CS pos: 21-22. TVA-CT. Pr: 0.9964
WP_034669868.1	Acinetobacter radioresistens	strain="DSSKY-A-001"	LIPO(Sec/SPII)	0.002864	0.000187	0.996266	0.000682	CS pos: 21-22. SVG-CT. Pr: 0.9967
AWV87447.1	Acinetobacter radioresistens	strain="LH6"	LIPO(Sec/SPII)	0.002864	0.000187	0.996266	0.000682	CS pos: 21-22. SVG-CT. Pr: 0.9967
QCS13285.1	Acinetobacter radioresistens	strain="DD78"	LIPO(Sec/SPII)	0.003603	0.000196	0.995438	0.000762	CS pos: 21-22. SVG-CT. Pr: 0.9957
BBL21836.1	Acinetobacter radioresistens	strain="NBRC 102413"	LIPO(Sec/SPII)	0.003603	0.000196	0.995438	0.000762	CS pos: 21-22. SVG-CT. Pr: 0.9957
EPF70243.1	Acinetobacter rudis	strain="CIP 110305"	LIPO(Sec/SPII)	0.001932	0.000123	0.997441	0.000504	CS pos: 25-26. AAG-CS. Pr: 0.9980
